# Supplementary material for: Bacterial Microcompartments Coupled with Extracellular Electron Transfer Drive the Anaerobic Utilization of Ethanolamine in Listeria monocytogenes
Source: mSystems. 2021 Apr 13;6(2):e01349-20. doi: 10.1128/mSystems.01349-20 (PMC8547011; doi:10.1128/mSystems.01349-20)
Supplement: TABLE S2 [file msystems.01349-20_st002.xlsx]

## Sheet: Sheet1
Supplementary Table 2
UniProt Protein ID	X Log2 Protein abundance ratio (eut induced/non-induced in LB)	Y -Log10 p-value (eut induced/non-induced in LB)	NCBI protein Annotation (format: UniProt Protein ID_ NCBI annotation)	NCBI Gene ID
Q8Y7U1	15.2736	5.30533	Q8Y7U1_ Lmo1179 protein_	lmo1179
Q8Y7U3	14.2166	5.24346	Q8Y7U3_ Lmo1177 protein_	lmo1177
Q92CM7	13.9878	6.43643	Q92CM7_ Lmo1180 protein_	lmo1180
Q8Y7T4	13.9367	5.00716	Q8Y7T4_ Lmo1187 protein_	lmo1187
Q8Y7T9	13.6692	8.88154	PDUL_ Phosphate propanoyltransferase_	pduL
Q8Y7U6	12.8104	5.95877	Q8Y7U6_ EutA protein_	eutA
Q8Y7U4	12.8065	6.73924	EUTC_ Ethanolamine ammonia-lyase light chain_	eutC
Q8Y7U2	12.5324	7.32975	Q8Y7U2_ Lmo1178 protein_	lmo1178
Q8Y7U8	12.3212	2.8832	Q8Y7U8_ PduQ protein_	pduQ
Q8Y7U5	11.8411	5.74391	Q8Y7U5_ EutB protein_	eutB
Q8Y7T8	11.3524	6.3611	Q8Y7T8_ Lmo1183 protein_	lmo1183
Q8Y7T7	9.30498	7.79552	Q8Y7T7_ Lmo1184 protein_	lmo1184
Q8Y7U0	9.03411	1.91343	Q8Y7U0_ Lmo1181 protein_	lmo1181
Q8Y7T6	8.65805	6.67424	Q8Y7T6_ Lmo1185 protein_	lmo1185
Q8Y7T5	8.57308	3.69429	Q8Y7T5_ Lmo1186 protein_	lmo1186
Q8Y4E7	7.76853	4.36575	Q8Y4E7_ Lmo2499 protein_	lmo2499
P63363	7.38105	4.46358	PSTB1_ Phosphate import ATP-binding protein PstB 1_	pstB1
Q8Y4E9	6.40291	4.84368	PSTB2_ Phosphate import ATP-binding protein PstB 2_	pstB2
Q8Y845	6.05346	1.01082	Q8Y845_ Lmo1073 protein_	lmo1073
Q8Y7U7	5.78369	1.43535	Q8Y7U7_ Lmo1173 protein_	lmo1173
Q8Y912	5.76641	5.12454	Q8Y912_ Lmo0730 protein_	lmo0730
Q8Y9F1	5.16992	4.66465	Q8Y9F1_ Putative conserved membrane protein_	lmo0578
Q8Y466	4.98183	5.01878	Q8Y466_ Lmo2589 protein_	lmo2589
Q8Y6P7	4.78612	0.755294	Q8Y6P7_ Lmo1637 protein_	lmo1637
Q8Y8G5	4.78008	0.925191	Q8Y8G5_ Lmo0939 protein_	lmo0939
Q8Y9V8	4.63727	1.1075	Q8Y9V8_ Lmo0412 protein_	lmo0412
Q8Y6H6	4.59892	6.26369	Q8Y6H6_ Aminoglycoside N(3)-acetyltransferase_	lmo1708
Q8Y6J1	4.53729	1.05472	RECX_ Regulatory protein RecX_	recX
Q7AP68	4.45034	1.09705	Q7AP68_ OpuCD protein_	opuCD
Q8Y4G7	4.42844	0.976433	Q8Y4G7_ Aldose 1-epimerase_	lmo2476
Q8Y646	4.29055	1.02352	Q8Y646_ Lmo1854 protein_	lmo1854
Q8Y4V7	4.21855	0.93476	Q8Y4V7_ Gp43 [Bacteriophage A118]_	lmo2323
Q8Y9G7	4.19896	0.975067	HIS2_ Phosphoribosyl-ATP pyrophosphatase_	hisE
Q8Y3P5	4.17185	0.933106	Q8Y3P5_ Lmo2789 protein_	lmo2789
Q8Y737	4.14968	5.15351	Q8Y737_ Lmo1485 protein_	lmo1485
Q8Y7B1	3.89794	0.926758	Q8Y7B1_ Lmo1375 protein_	lmo1375
Q8Y8H6	3.76332	0.923782	Q8Y8H6_ Lmo0927 protein_	lmo0927
Q8Y608	3.75843	0.427243	Q8Y608_ Endonuclease III_	nth
Q8Y523	3.75531	0.920026	Q8Y523_ Lmo2254 protein_	lmo2254
Q8Y6Z0	3.6464	0.934094	Q8Y6Z0_ Lmo1541 protein_	lmo1541
Q8Y9P7	3.53558	0.935064	Q8Y9P7_ Putative secreted protein_	lmo0477
Q8Y7E6	3.48614	0.953956	Q8Y7E6_ Lmo1337 protein_	lmo1337
Q8Y686	3.47781	0.930007	Q8Y686_ ATP-dependent DNA helicase RecG_	recG
Q8Y6Z1	3.47166	0.967447	Q8Y6Z1_ Lmo1539 protein_	lmo1539
Q8Y3K8	3.39346	1.22796	Q8Y3K8_ Lmo2827 protein_	lmo2827
Q8Y8T4	3.25175	0.427243	Q8Y8T4_ Lmo0810 protein_	lmo0810
Q8Y968	3.24166	0.707353	Q8Y968_ Lmo0665 protein_	lmo0665
Q8Y552	3.21446	0.934522	Y2224_ UPF0754 membrane protein lmo2224_	lmo2224
Q8Y6A1	3.21229	0.880905	Q8Y6A1_ Lmo1794 protein_	lmo1794
Q8Y8F9	3.21103	0.931992	Q8Y8F9_ Lmo0945 protein_	lmo0945
Q8Y913	3.14333	0.998426	Q8Y913_ Lmo0729 protein_	lmo0729
Q8Y6J8	3.08031	0.934469	Q8Y6J8_ Lmo1686 protein_	lmo1686
Q8Y9G1	3.06605	0.934364	HISX_ Histidinol dehydrogenase_	hisD
Q8Y5I3	2.9403	0.791326	Q8Y5I3_ Lmo2079 protein_	lmo2079
Q8Y5Q2	2.86276	0.427243	Q8Y5Q2_ Lmo2004 protein_	lmo2004
Q8Y8J2	2.81564	0.933403	Q8Y8J2_ Lmo0909 protein_	lmo0909
Q8Y5R1	2.72248	2.4566	DEOC_ Deoxyribose-phosphate aldolase_	deoC
Q8Y5S0	2.70338	0.942254	ILVC_ Ketol-acid reductoisomerase (NADP(+))_	ilvC
Q8Y8S3	2.68431	0.928076	Q8Y8S3_ Lmo0821 protein_	lmo0821
P58414	2.66817	2.89478	CADA_ Probable cadmium-transporting ATPase_	cadA
Q8Y8R8	2.60512	0.64143	Q8Y8R8_ Lmo0826 protein_	lmo0826
Q8Y9T6	2.5929	0.584148	Q8Y9T6_ Lmo0437 protein_	lmo0437
Q8Y5J9	2.55677	0.482167	Q8Y5J9_ Lmo2061 protein_	lmo2061
Q8Y9R1	2.50696	0.427243	Q8Y9R1_ Lmo0462 protein_	lmo0462
Q8Y5K4	2.5068	0.578665	Q8Y5K4_ Lmo2056 protein_	lmo2056
Q8Y878	2.4177	0.427243	Q8Y878_ Lmo1039 protein_	lmo1039
Q8Y5N5	2.39676	0.427243	Q8Y5N5_ Lmo2022 protein_	lmo2022
Q8Y4C9	2.39409	0.59832	Q8Y4C9_ N-acetylglucosaminyldiphosphoundecaprenol N-acetyl-beta-D-mannosaminyltransferase_	lmo2521
Q8Y585	2.39029	0.935105	HBP1_ Hemin/hemoglobin-binding protein 1_	hbp1
Q8Y4F0	2.38092	4.18816	Q8Y4F0_ Phosphate-specific transport system accessory protein PhoU_	lmo2494
Q8Y9V0	2.35812	0.410854	Q8Y9V0_ Lmo0420 protein_	lmo0420
Q926Q9	2.34922	0.427243	Q926Q9_ Lmo2850 protein_	lmo2850
Q8Y7K8	2.34892	0.470997	Q8Y7K8_ Signal peptidase I_	lmo1269
Q8Y8K1	2.19381	0.353109	Q8Y8K1_ Lmo0900 protein_	lmo0900
Q8Y4M1	2.18977	0.427243	Q8Y4M1_ Lmo2416 protein_	lmo2416
P22262	2.16152	0.292488	PRFA_ Listeriolysin regulatory protein_	prfA
Q92CN5	2.14983	2.96104	Q92CN5_ Lmo1172 protein_	lmo1172
Q8Y735	2.10629	0.403618	NADD_ Probable nicotinate-nucleotide adenylyltransferase_	nadD
Q8Y6Q7	2.10536	0.467321	TRPA_ Tryptophan synthase alpha chain_	trpA
Q8Y984	2.08223	0.463546	Q8Y984_ Lmo0649 protein_	lmo0649
Q8Y652	2.08155	0.421926	MNTC_ Manganese transport system membrane protein MntC_	mntC
Q8Y8C7	2.08072	0.427243	Q8Y8C7_ Lmo0981 protein_	lmo0981
Q02551	2.05485	2.08007	FLAA_ Flagellin_	flaA
Q8Y4H7	2.05373	0.348221	Q8Y4H7_ Lmo2464 protein_	lmo2464
Q8Y8S8	2.03083	0.357376	Q8Y8S8_ Lmo0816 protein_	lmo0816
Q8Y7M1	2.0126	0.427243	Q8Y7M1_ Lmo1253 protein_	lmo1253
Q8Y6A5	2.00635	0.533009	Q8Y6A5_ Lmo1790 protein_	lmo1790
Q8Y5Z0	1.99655	0.427243	Q8Y5Z0_ Lmo1913 protein_	lmo1913
Q8Y3Y9	1.96882	1.95349	Q8Y3Y9_ Lmo2690 protein_	lmo2690
Q8Y7V2	1.96032	3.40654	Q8Y7V2_ GlpF protein_	glpF
Q8Y5K9	1.94769	1.75975	Q8Y5K9_ Lmo2050 protein_	lmo2050
Q8Y9G8	1.92238	0.427243	Q8Y9G8_ Glutamate dehydrogenase_	lmo0560
Q8Y5Z9	1.90799	0.277676	Q8Y5Z9_ Bifunctional ligase/repressor BirA_	birA
Q8Y635	1.87596	2.26826	Q8Y635_ Lmo1865 protein_	lmo1865
Q8Y9V7	1.87289	0.427243	Q8Y9V7_ Lmo0413 protein_	lmo0413
P60073	1.86313	0.427243	Y496_ UPF0291 protein lmo0496_	lmo0496
Q8Y5H4	1.85793	0.427243	Q8Y5H4_ Lmo2088 protein_	lmo2088
Q8Y7V0	1.85272	0.510262	Q8Y7V0_ CobD protein_	cobD
Q8Y662	1.8123	0.427243	PYRB_ Aspartate carbamoyltransferase_	pyrB
Q8Y8S6	1.80562	2.56454	Q8Y8S6_ Lmo0818 protein_	lmo0818
Q8Y5T1	1.79074	0.512693	Q8Y5T1_ Lmo1974 protein_	lmo1974
Q8Y7Z8	1.78977	0.427243	Q8Y7Z8_ Lmo1121 protein_	lmo1121
Q8YAH3	1.78358	0.618906	Q8YAH3_ Lmo0153 protein_	lmo0153
Q8Y6I2	1.77596	0.427243	FOSX_ Fosfomycin resistance protein FosX_	fosX
Q8Y3T1	1.76878	0.427269	Q8Y3T1_ Lmo2750 protein_	lmo2750
Q8Y882	1.75652	0.427243	Q8Y882_ Lmo1035 protein_	lmo1035
P58702	1.75438	0.427243	Y128_ Uncharacterized protein Lmo0128_	lmo0128
Q8Y8Y7	1.73844	0.427243	Q8Y8Y7_ Lmo0755 protein_	lmo0755
Q8Y7H1	1.69999	0.427243	Q8Y7H1_ Lmo1309 protein_	lmo1309
Q8Y3U3	1.65119	0.427243	Q8Y3U3_ Lmo2738 protein_	lmo2738
Q8Y6N3	1.63728	0.427243	Q8Y6N3_ Lmo1651 protein_	lmo1651
Q8Y5W3	1.63705	0.427243	Q8Y5W3_ RecS protein_	recS
Q8Y8F6	1.63098	0.427243	Q8Y8F6_ Lmo0948 protein_	lmo0948
Q8Y8A6	1.617	0.427243	Q8Y8A6_ Lmo1004 protein_	lmo1004
Q8Y7K7	1.59928	0.427243	Q8Y7K7_ Signal peptidase I_	lmo1270
Q8YA31	1.59499	0.427243	Q8YA31_ Lmo0334 protein_	lmo0334
Q8YA73	1.57456	0.277387	Q8YA73_ Lmo0286 protein_	lmo0286
Q8Y622	1.56606	0.427243	Q8Y622_ Lmo1880 protein_	lmo1880
Q8Y926	1.54477	0.261099	Q8Y926_ Lmo0716 protein_	lmo0716
Q8YA27	1.53498	0.247165	Q8YA27_ Lmo0338 protein_	lmo0338
Q8Y7M2	1.53404	0.427243	Q8Y7M2_ Lmo1252 protein_	lmo1252
Q8Y4F8	1.52906	3.07676	Q8Y4F8_ Lmo2486 protein_	lmo2486
Q8Y633	1.51605	3.0104	Q8Y633_ Pyruvate, phosphate dikinase_	lmo1867
Q8Y3T0	1.50158	2.18084	Q8Y3T0_ Lmo2751 protein_	lmo2751
Q8Y6G0	1.48251	0.427243	Q8Y6G0_ Lmo1727 protein_	lmo1727
Q8Y3S9	1.47321	1.87333	Q8Y3S9_ Lmo2752 protein_	lmo2752
Q8Y4Q2	1.45694	0.427243	Q8Y4Q2_ Lmo2382 protein_	lmo2382
Q8YA22	1.44255	1.67681	Q8YA22_ Lmo0344 protein_	lmo0344
Q8YA23	1.43014	1.58614	Q8YA23_ Transketolase_	lmo0342
Q8Y8Q6	1.41761	0.427243	Q8Y8Q6_ Lmo0840 protein_	lmo0840
Q8Y5C4	1.4059	0.334283	Q8Y5C4_ Lmo2141 protein_	lmo2141
Q8Y8J0	1.39624	0.337121	Q8Y8J0_ Lmo0911 protein_	lmo0911
Q8Y536	1.38957	0.427243	Q8Y536_ Lmo2240 protein_	lmo2240
Q8YAH6	1.35522	0.427243	Q8YAH6_ Lmo0150 protein_	lmo0150
Q8YAN7	1.34023	0.427243	Q8YAN7_ Lmo0080 protein_	lmo0080
Q7AP58	1.30069	0.427243	Q7AP58_ Lmo1788 protein_	lmo1788
P66957	1.28113	2.26878	TAL2_ Probable transaldolase 2_	tal2
Q8Y4K5	1.27622	2.69594	Q8Y4K5_ Lmo2433 protein_	lmo2433
Q8Y6L3	1.27133	1.56553	Q8Y6L3_ Lmo1671 protein_	lmo1671
Q8Y8B1	1.26688	1.46981	Q8Y8B1_ ATP-dependent protease_	clpE
Q8Y922	1.24835	0.427243	Q8Y922_ Lmo0720 protein_	lmo0720
Q92E21	1.24376	1.03369	Q92E21_ Lmo0636 protein_	lmo0636
Q8Y697	1.2068	0.427243	Q8Y697_ Putative peptidoglycan bound protein (LPXTG motif)_	lmo1799
Q8Y667	1.18125	0.119794	PYRDB_ Dihydroorotate dehydrogenase B (NAD(+)), catalytic subunit_	pyrD
Q8Y9K5	1.17665	0.427243	Q8Y9K5_ Lmo0522 protein_	lmo0522
Q8Y634	1.16849	2.62145	PDRP2_ Putative pyruvate, phosphate dikinase regulatory protein 2_	lmo1866
Q8Y9D2	1.16699	3.03208	Q8Y9D2_ Lmo0600 protein_	lmo0600
Q8Y842	1.15054	1.85792	Q8Y842_ Lmo1076 protein_	lmo1076
Q8YAR7	1.1481	2.77679	Q8YAR7_ Lmo0047 protein_	lmo0047
Q8Y6B3	1.14691	0.427243	Q8Y6B3_ Lmo1778 protein_	lmo1778
Q8Y5B9	1.13917	1.40001	Q8Y5B9_ Lmo2146 protein_	lmo2146
Q8YA21	1.1279	1.14337	Q8YA21_ Lmo0345 protein_	lmo0345
Q8Y8Q5	1.11028	2.64431	LMCA1_ Calcium-transporting ATPase lmo0841_	lmo0841
Q92C55	1.10859	2.05626	Q92C55_ GlnR protein_	glnR
Q8Y9S1	1.09389	2.76444	Q8Y9S1_ Lmo0452 protein_	lmo0452
P13128	1.04227	0.638055	TACY_ Listeriolysin O_	hly
Q8Y4F7	1.02071	3.24017	Q8Y4F7_ Lmo2487 protein_	lmo2487
Q929L4	1.01708	1.22325	Y2158_ UPF0337 protein lmo2158_	lmo2158
Q8Y7V1	1.01672	4.42152	ACKA2_ Acetate kinase 2_	ackA2
Q8Y3K6	1.00886	1.88013	Q8Y3K6_ Lmo2829 protein_	lmo2829
Q8Y3M0	1.00291	1.55488	Q8Y3M0_ Lmo2815 protein_	lmo2815
Q7AP89	0.997897	2.68921	Q7AP89_ Transcriptional regulator CtsR_	lmo0229
Q8Y8R5	0.994053	2.18317	F16PC_ Fructose-1,6-bisphosphatase class 3_	fbp
Q8Y8V1	0.951657	0.159587	Q8Y8V1_ Lmo0791 protein_	lmo0791
Q8Y8P4	0.946958	1.90463	Q8Y8P4_ Lmo0852 protein_	lmo0852
Q8Y4E1	0.9427	2.03667	Q8Y4E1_ Cell division protein FtsX_	ftsX
Q8Y3I6	0.942156	0.162765	RHAB_ Rhamnulokinase_	rhaB
Q8YA19	0.92226	1.72885	Q8YA19_ Lmo0347 protein_	lmo0347
Q8YA55	0.911347	0.427243	Q8YA55_ Lmo0306 protein_	lmo0306
Q8Y725	0.898688	1.14273	Q8Y725_ Endolytic murein transglycosylase_	mltG
Q8YAD6	0.886699	2.15467	Q8YAD6_ Lmo0195 protein_	lmo0195
Q8Y9K3	0.885983	2.86333	Q8Y9K3_ Lmo0524 protein_	lmo0524
Q8Y4Z5	0.876217	1.04452	Q8Y4Z5_ Protein gp19 [Bacteriophage A118]_	lmo2284
Q8YAJ0	0.864129	3.0671	Q8YAJ0_ Lmo0135 protein_	lmo0135
Q8YA18	0.861273	1.30732	Q8YA18_ Lmo0348 protein_	lmo0348
Q48762	0.844311	1.6019	Y234_ Uncharacterized PIN and TRAM-domain containing protein Lmo0234_	lmo0234
Q8Y704	0.841974	1.63497	Q8Y704_ Lmo1526 protein_	lmo1526
Q8Y7H5	0.833667	1.45961	Y1304_ UPF0291 protein lmo1304_	lmo1304
Q8Y503	0.830253	2.17321	Q8Y503_ Portein gp28 [Bacteriophage A118]_	lmo2275
Q8Y8S5	0.824638	3.52977	Q8Y8S5_ Lmo0819 protein_	lmo0819
Q7AP51	0.824188	1.15253	Q7AP51_ L-alanoyl-D-glutamate peptidase_	lysA
Q8Y9A6	0.823996	1.74515	Q8Y9A6_ Lmo0626 protein_	lmo0626
Q8Y4Z6	0.816782	1.0808	Q8Y4Z6_ Protein gp20 [Bacteriophage A118]_	lmo2283
Q8Y806	0.816444	0.427243	Q8Y806_ Lmo1113 protein_	lmo1113
Q8Y8J5	0.812153	3.06031	Q8Y8J5_ Lmo0906 protein_	lmo0906
Q8Y983	0.810811	1.54678	Q8Y983_ Lmo0650 protein_	lmo0650
Q8Y3L0	0.805418	2.64874	SERC_ Phosphoserine aminotransferase_	serC
Q8Y5T9	0.802439	2.49765	Q8Y5T9_ Lmo1966 protein_	lmo1966
Q8YAH4	0.778122	3.01305	Q8YAH4_ Lmo0152 protein_	lmo0152
Q8Y5N3	0.771125	0.129479	Q8Y5N3_ NadC protein_	nadC
Q8YAS1	0.769306	0.100089	Q8YAS1_ Lmo0042 protein_	lmo0042
Q8Y6U5	0.767289	0.427243	OTC_ Ornithine carbamoyltransferase_	argF
Q8Y6E9	0.767248	0.186555	Q8Y6E9_ Lmo1738 protein_	lmo1738
Q8YAU8	0.75991	1.96582	Q8YAU8_ AA3-600 quinol oxidase subunit III_	qoxC
Q8Y6N2	0.755942	0.104963	Q8Y6N2_ Lmo1652 protein_	lmo1652
Q8Y731	0.755213	1.99482	Q8Y731_ Lmo1492 protein_	lmo1492
P0DJM4	0.754273	1.97136	HRCA_ Heat-inducible transcription repressor HrcA_	hrcA
Q8Y3Z0	0.753797	1.89314	Q8Y3Z0_ Lmo2689 protein_	lmo2689
Q8Y9K7	0.748542	1.2958	Q8Y9K7_ Lmo0520 protein_	lmo0520
Q8Y504	0.748043	2.02268	Q8Y504_ Protein gp29 [Bacteriophage A118]_	lmo2274
Q8Y854	0.748006	3.15128	Q8Y854_ Lmo1064 protein_	lmo1064
Q8Y496	0.747257	2.09216	Q8Y496_ Autolysin, amidase_	ami
Q8Y3S2	0.745523	1.16462	Q8Y3S2_ Lmo2760 protein_	lmo2760
Q8Y547	0.745487	2.73796	Q8Y547_ Lmo2229 protein_	lmo2229
Q8Y7V7	0.742969	2.20101	Q8Y7V7_ Lmo1162 protein_	lmo1162
Q8Y6Q3	0.72445	0.135377	TRPD_ Anthranilate phosphoribosyltransferase_	trpD
Q8Y850	0.711976	2.92619	Q8Y850_ Lmo1068 protein_	lmo1068
Q8Y762	0.709854	1.3208	Q8Y762_ Lmo1440 protein_	lmo1440
Q8Y6P0	0.708471	2.00203	Q8Y6P0_ Lmo1644 protein_	lmo1644
Q8YAI9	0.708178	1.18508	Q8YAI9_ Lmo0137 protein_	lmo0137
Q8Y6K7	0.701119	0.867383	Q8Y6K7_ 1,4-dihydroxy-2-naphthoate octaprenyltransferase_	menA
Q8Y5K0	0.693103	1.87812	Q8Y5K0_ Lmo2060 protein_	lmo2060
Q8Y438	0.690427	0.873796	Q8Y438_ Lmo2635 protein_	lmo2635
Q8Y647	0.685143	1.59566	Q8Y647_ Lmo1853 protein_	lmo1853
Q7AP62	0.682826	1.20764	Q7AP62_ Ribosomal RNA small subunit methyltransferase E_	lmo1470
Q8Y5B5	0.680719	0.774151	Q8Y5B5_ Lmo2151 protein_	lmo2151
Q8Y966	0.678258	2.53043	Q8Y966_ Lmo0667 protein_	lmo0667
Q8Y8H5	0.675677	1.09027	SRTA_ Sortase A_	srtA
Q8Y601	0.672566	1.711	PANB_ 3-methyl-2-oxobutanoate hydroxymethyltransferase_	panB
Q8Y4K8	0.672368	2.07305	Q8Y4K8_ Lmo2429 protein_	lmo2429
Q8Y775	0.67224	1.34115	Q8Y775_ Lmo1422 protein_	lmo1422
Q8Y6M5	0.668143	2.53124	Q8Y6M5_ Lmo1659 protein_	lmo1659
Q8YA71	0.667968	1.01743	Q8YA71_ Lmo0288 protein_	lmo0288
Q48759	0.662607	2.7324	MCSB_ Protein-arginine kinase_	mcsB
Q8Y8T6	0.656214	1.12606	POTA_ Spermidine/putrescine import ATP-binding protein PotA_	potA
Q8Y8Y0	0.653312	1.40695	Q8Y8Y0_ GTPase HflX_	hflX
Q8Y555	0.650727	1.71117	Q8Y555_ Lmo2221 protein_	lmo2221
Q8Y4A0	0.650643	2.95429	Q8Y4A0_ Lmo2554 protein_	lmo2554
P67356	0.647865	3.56179	Y1058_ UPF0223 protein lmo1058_	lmo1058
Q8YAC5	0.64708	2.99115	COAX_ Type III pantothenate kinase_	coaX
Q8Y8A7	0.64365	3.07451	Q8Y8A7_ Lmo1001 protein_	lmo1001
Q8Y3W5	0.642794	2.39895	Y2714_ Cell wall protein Lmo2714_	lmo2714
Q8YAU9	0.642502	1.87381	Q8YAU9_ AA3-600 quinol oxidase subunit I_	qoxB
Q8Y6N7	0.639541	1.94914	Q8Y6N7_ Lmo1647 protein_	lmo1647
Q8Y8E9	0.637215	1.67071	Q8Y8E9_ Lmo0955 protein_	lmo0955
Q8Y7V9	0.630624	3.0394	Q8Y7V9_ Phosphate propanoyltransferase_	lmo1160
Q8Y7G3	0.630533	1.48039	Y1318_ Putative zinc metalloprotease Lmo1318_	lmo1318
Q8Y3W7	0.627515	0.952152	Q8Y3W7_ Lmo2712 protein_	lmo2712
Q8Y8G0	0.623666	1.41789	Q8Y8G0_ Lmo0944 protein_	lmo0944
Q8Y5T8	0.6226	2.73337	Y1967_ Uncharacterized protein Lmo1967_	lmo1967
Q8Y839	0.621519	2.85666	Q8Y839_ Lmo1079 protein_	lmo1079
Q8Y5P0	0.620038	1.23572	Q8Y5P0_ Lmo2017 protein_	lmo2017
Q8Y4M0	0.61348	1.55783	Q8Y4M0_ Lipoprotein_	lmo2417
Q8Y6Z7	0.608159	1.52039	RUVA_ Holliday junction ATP-dependent DNA helicase RuvA_	ruvA
Q8Y7I1	0.601855	2.11844	Q8Y7I1_ Lmo1297 protein_	lmo1297
Q8Y5Q4	0.597218	1.77876	Q8Y5Q4_ Lmo2002 protein_	lmo2002
Q8Y7V8	0.594567	1.01609	Q8Y7V8_ Lmo1161 protein_	lmo1161
Q8Y6Z8	0.591752	2.00989	RUVB_ Holliday junction ATP-dependent DNA helicase RuvB_	ruvB
Q8Y3M4	0.588412	2.34537	MNME_ tRNA modification GTPase MnmE_	mnmE
Q92DC5	0.581549	1.66432	Q92DC5_ RsbS protein_	rsbS
Q8Y6D8	0.575725	1.52592	Q8Y6D8_ Shikimate kinase_	aroK
P58641	0.57546	1.44375	PYRF_ Orotidine 5-phosphate decarboxylase_	pyrF
Q8Y9C4	0.571361	2.81205	Q8Y9C4_ Lmo0608 protein_	lmo0608
Q8Y4P5	0.56755	2.46443	FENR2_ Ferredoxin--NADP reductase 2_	lmo2390
Q8Y644	0.564051	1.01206	DEOD_ Purine nucleoside phosphorylase DeoD-type_	deoD
Q8Y4R3	0.56054	3.69345	Q8Y4R3_ Lmo2371 protein_	lmo2371
Q8Y987	0.552958	1.04235	Q8Y987_ Lmo0646 protein_	lmo0646
Q8Y8Y6	0.552873	2.07384	Q8Y8Y6_ Lmo0756 protein_	lmo0756
Q8Y3Y7	0.552615	1.69388	Q8Y3Y7_ Lmo2692 protein_	lmo2692
Q8Y7A2	0.551141	2.13091	Q8Y7A2_ Lmo1387 protein_	lmo1387
Q8Y3W4	0.546038	2.01174	Q8Y3W4_ CydD protein_	cydD
Q8Y3W1	0.543334	2.66362	Q8Y3W1_ Lmo2720 protein_	lmo2720
Q8YAF9	0.542899	1.12209	Q8YAF9_ Ribosomal RNA small subunit methyltransferase I_	rsmI
Q8YAD7	0.538395	0.891357	Q8YAD7_ ABC transporter, ATP-binding protein_	lmo0194
Q8Y512	0.53759	0.989475	Q8Y512_ Lmo2266 protein_	lmo2266
Q8Y3V8	0.53661	1.91412	Q8Y3V8_ Lmo2723 protein_	lmo2723
Q8Y5Y0	0.532308	1.87234	AROA_ 3-phosphoshikimate 1-carboxyvinyltransferase_	aroA
Q8Y6C0	0.530461	0.769708	PURQ_ Phosphoribosylformylglycinamidine synthase subunit PurQ_	purQ
Q9RGW9	0.529644	2.04606	MECA_ Adapter protein MecA_	mecA
Q8Y5W6	0.52701	1.73667	KCY_ Cytidylate kinase_	cmk
Q8Y544	0.52697	1.57265	Q8Y544_ Lmo2232 protein_	lmo2232
Q8Y580	0.526799	1.39125	Q8Y580_ Lmo2194 protein_	lmo2194
Q8Y6C2	0.525532	0.825662	Q8Y6C2_ Amidophosphoribosyltransferase_	purF
Q8Y6H7	0.524427	2.67043	Y1707_ UPF0435 protein lmo1707_	lmo1707
Q8Y6D6	0.514871	1.54743	Y1751_ Uncharacterized RNA methyltransferase lmo1751_	lmo1751
Q8Y7X3	0.514165	1.01495	Q8Y7X3_ Lmo1146 protein_	lmo1146
Q8Y980	0.513137	1.60539	Q8Y980_ Lmo0653 protein_	lmo0653
Q8Y4E6	0.511956	1.48526	Q8Y4E6_ Two-component sensor histidine kinase_	phoR
Q8Y664	0.510736	1.01018	CARA_ Carbamoyl-phosphate synthase small chain_	carA
Q8Y7V5	0.506498	1.35714	Q8Y7V5_ Hyghly similar to Salmonella enterica PduO protein_	lmo1164
Q8Y3L1	0.505407	3.23205	Q8Y3L1_ Lmo2824 protein_	lmo2824
Q8Y7P5	0.504037	2.29415	RNH3_ Ribonuclease HIII_	rnhC
Q8Y6J6	0.503311	2.35707	Q8Y6J6_ Lmo1688 protein_	lmo1688
Q8Y6I1	0.503211	2.14734	Y1703_ Uncharacterized RNA methyltransferase lmo1703_	lmo1703
Q8Y823	0.502499	1.45435	Q8Y823_ Lmo1095 protein_	lmo1095
Q8Y9D1	0.500747	0.70281	Q8Y9D1_ Lmo0601 protein_	lmo0601
Q8Y6P2	0.500744	1.65793	Q8Y6P2_ Lmo1642 protein_	lmo1642
Q8Y4A5	0.497764	2.59197	Q8Y4A5_ Threonine synthase_	thrC
Q8Y8Y3	0.496829	1.49777	Q8Y8Y3_ Lmo0759 protein_	lmo0759
Q8Y841	0.494642	2.02148	Q8Y841_ Lmo1077 protein_	lmo1077
Q8Y723	0.493475	1.30467	YQGF_ Putative pre-16S rRNA nuclease_	lmo1502
Q8Y6R2	0.492602	1.23572	NNRD_ ADP-dependent (S)-NAD(P)H-hydrate dehydratase_	nnrD
Q92CZ9	0.491327	1.43484	Q92CZ9_ Lmo1023 protein_	lmo1023
Q8Y8S1	0.491123	1.9116	Q8Y8S1_ Lmo0823 protein_	lmo0823
Q8Y3T6	0.490287	1.77975	Q8Y3T6_ Lmo2745 protein_	lmo2745
Q8Y8U0	0.489122	0.909121	Q8Y8U0_ Lmo0803 protein_	lmo0803
Q8Y663	0.488765	0.319954	PYRC_ Dihydroorotase_	pyrC
Q8Y9B9	0.488184	0.725846	Q8Y9B9_ Lmo0613 protein_	lmo0613
Q8YA69	0.486071	3.98631	Q8YA69_ Lmo0290 protein_	lmo0290
Q8Y7X5	0.484164	1.47298	Q8Y7X5_ Lmo1144 protein_	lmo1144
Q8YAE2	0.483055	2.34762	RSMA_ Ribosomal RNA small subunit methyltransferase A_	rsmA
Q7AP75	0.482665	1.07498	Q7AP75_ GbuB protein_	gbuB
Q8Y6T7	0.482314	0.660563	Q8Y6T7_ Lmo1595 protein_	lmo1595
Q8Y824	0.48032	1.66489	Q8Y824_ Lmo1094 protein_	lmo1094
Q8YAC1	0.477533	1.79793	Q8YAC1_ 7,8-dihydroneopterin aldolase_	folA
Q8Y3X4	0.476689	1.15574	Q8Y3X4_ Lmo2705 protein_	lmo2705
Q8Y4Z3	0.476039	0.475754	Q8Y4Z3_ Protein gp17 [Bacteriophage A118]_	lmo2286
Q8Y8P8	0.47365	2.39979	Q8Y8P8_ Lmo0848 protein_	lmo0848
Q8Y6E6	0.473519	0.661445	Q8Y6E6_ Lmo1741 protein_	lmo1741
Q8Y7D2	0.471273	2.09962	Q8Y7D2_ Lmo1351 protein_	lmo1351
Q8YAB1	0.469582	2.10232	SYC_ Cysteine--tRNA ligase_	cysS
Q8Y5W4	0.468305	1.6838	Q8Y5W4_ Lmo1941 protein_	lmo1941
Q8Y610	0.465606	1.74474	Q8Y610_ PbpA protein_	pbpA
Q8Y665	0.464697	3.38082	CARB_ Carbamoyl-phosphate synthase large chain_	carB
Q8Y7V6	0.46085	1.70356	Q8Y7V6_ Lmo1163 protein_	lmo1163
Q8Y568	0.460518	2.65345	Q8Y568_ Lmo2208 protein_	lmo2208
Q8Y3W3	0.459741	2.84978	Q8Y3W3_ CydC protein_	cydC
Q8Y403	0.459132	0.718552	Q8Y403_ Lmo2675 protein_	lmo2675
Q8YAD8	0.458429	1.49523	Q8YAD8_ Lmo0193 protein_	lmo0193
Q8Y4A3	0.457283	1.23406	Q8Y4A3_ Transcription termination factor Rho_	rho
Q8Y776	0.455716	0.910904	MURB_ UDP-N-acetylenolpyruvoylglucosamine reductase_	murB
Q8Y707	0.454192	1.52442	Q8Y707_ Lmo1521 protein_	lmo1521
Q8Y6D4	0.45383	0.893877	Q8Y6D4_ Lmo1753 protein_	lmo1753
Q8Y4P2	0.452564	1.94069	Q8Y4P2_ Lmo2393 protein_	lmo2393
Q8Y733	0.450157	1.60537	Q8Y733_ Shikimate dehydrogenase (NADP(+))_	aroE
Q8Y4H8	0.447691	2.14771	Q8Y4H8_ Lmo2463 protein_	lmo2463
Q8Y605	0.447574	1.56856	Q8Y605_ Lmo1898 protein_	lmo1898
Q8Y680	0.445768	1.7342	RSGA2_ Small ribosomal subunit biogenesis GTPase RsgA 2_	rsgA2
Q7AP69	0.445485	1.90913	Q7AP69_ Lmo1421 protein_	lmo1421
Q8Y701	0.444813	0.827413	Q8Y701_ Lmo1529 protein_	lmo1529
Q8Y4E3	0.444251	1.94002	CLS_ Cardiolipin synthase_	cls
Q8Y844	0.443765	1.32516	Q8Y844_ Transport permease protein_	lmo1074
Q8Y4Y8	0.442971	0.364459	Q8Y4Y8_ Major tail shaft protein [Bacteriophage A118]_	lmo2291
Q8YAC6	0.442275	1.15384	Q8YAC6_ ATP-dependent zinc metalloprotease FtsH_	ftsH
Q8Y9E6	0.441372	1.24949	Q8Y9E6_ Lmo0584 protein_	lmo0584
Q8Y9F3	0.441264	1.57833	Q8Y9F3_ Lmo0575 protein_	lmo0575
Q8Y4C4	0.437265	3.6103	MURA1_ UDP-N-acetylglucosamine 1-carboxyvinyltransferase 1_	murA1
Q8Y4F6	0.437092	1.29925	UVRA_ UvrABC system protein A_	uvrA
Q8Y4E4	0.434718	0.323747	Q8Y4E4_ Lmo2502 protein_	lmo2502
Q8Y4U8	0.431131	1.04851	Q8Y4U8_ Putative integrase [Bacteriophage A118]_	int
Q8Y734	0.430657	1.17282	Q8Y734_ Lmo1489 protein_	lmo1489
Q8YAD5	0.428666	2.23776	SP5G1_ Putative septation protein SpoVG 1_	spoVG1
Q8YAC0	0.427421	1.50775	Q8YAC0_ FolK protein_	folK
Q8Y6V0	0.425204	1.78666	ACKA1_ Acetate kinase 1_	ackA1
Q8Y5V9	0.424399	1.34309	Q8Y5V9_ Lmo1946 protein_	lmo1946
Q8Y7W2	0.424039	0.435172	Q8Y7W2_ Lmo1157 protein_	lmo1157
Q8Y9X1	0.423551	0.895413	Q8Y9X1_ Lmo0397 protein_	lmo0397
Q8Y4F1	0.42333	1.366	Q8Y4F1_ Lmo2493 protein_	lmo2493
Q8Y889	0.422364	0.980996	Q8Y889_ Lmo1026 protein_	lmo1026
Q8Y6I7	0.421947	1.46908	Q8Y6I7_ Lmo1697 protein_	lmo1697
Q8Y833	0.418588	1.82879	Q8Y833_ Lmo1085 protein_	lmo1085
Q8Y527	0.41796	2.87312	Q8Y527_ ArpJ protein_	arpJ
Q7AP48	0.417749	0.805252	Q7AP48_ Lmo2550 protein_	lmo2550
Q8Y651	0.417435	0.745332	MNTB_ Manganese transport system ATP-binding protein MntB_	mntB
Q8Y6V7	0.417148	1.32772	Q8Y6V7_ DNA-directed DNA polymerase_	dnaE
Q8Y6Z4	0.414968	1.51966	Q8Y6Z4_ Prephenate dehydratase_	pheA
Q8Y793	0.414869	1.61172	CINA_ Putative competence-damage inducible protein_	cinA
Q8Y567	0.414644	1.54037	Q8Y567_ Lmo2209 protein_	lmo2209
Q8YAD0	0.414486	2.58382	Q8YAD0_ Transcription-repair-coupling factor_	mfd
Q8Y7I0	0.412823	1.21798	Q8Y7I0_ Glutamine synthetase_	glnA
Q8Y829	0.412532	1.10034	Q8Y829_ TagD protein_	tagD
Q8Y484	0.412473	0.905104	Q8Y484_ Lmo2571 protein_	lmo2571
Q8Y6D1	0.405867	1.13104	Q8Y6D1_ Lmo1757 protein_	lmo1757
Q8Y562	0.404493	1.70464	Q8Y562_ Lmo2214 protein_	lmo2214
Q8Y7A5	0.40185	1.93519	IDI2_ Isopentenyl-diphosphate delta-isomerase_	fni
Q8Y6I9	0.399861	1.20979	Q8Y6I9_ Phosphatidylglycerol lysyltransferase_	mprF
Q8Y4D8	0.398963	1.87367	RF2_ Peptide chain release factor 2_	prfB
Q8Y706	0.39727	1.94642	Q8Y706_ RelA protein_	relA
Q8Y8E3	0.395045	1.46027	Q8Y8E3_ Lmo0961 protein_	lmo0961
P58724	0.392516	1.92348	PHOT_ Blue-light photoreceptor_	lmo0799
Q8Y489	0.391972	1.05269	LIPLL_ Lipoyl-[GcvH]:protein N-lipoyltransferase_	lipL
Q8Y9F4	0.390778	2.10216	Q8Y9F4_ Lmo0574 protein_	lmo0574
Q8Y830	0.390223	1.25722	Q8Y830_ TagB protein_	tagB
Q8Y943	0.390052	0.717816	Q8Y943_ Lmo0698 protein_	lmo0698
Q8Y6A3	0.388599	1.6135	TRMD_ tRNA (guanine-N(1)-)-methyltransferase_	trmD
Q8Y726	0.384987	0.497747	Q8Y726_ Lmo1498 protein_	lmo1498
Q8Y4F3	0.383585	0.932944	Q8Y4F3_ Lmo2491 protein_	lmo2491
Q8Y600	0.382223	0.684189	Q8Y600_ Lmo1903 protein_	lmo1903
Q8Y5X5	0.381869	2.237	AROC_ Chorismate synthase_	aroC
Q8Y4Z2	0.381248	0.258579	Q8Y4Z2_ Putative tape-measure [Bacteriophage A118]_	lmo2287
Q8YAC4	0.380987	1.10443	HSLO_ 33 kDa chaperonin_	hslO
Q8Y860	0.380086	0.902856	Q8Y860_ Lmo1057 protein_	lmo1057
P0DJM2	0.380018	1.03852	DNAK_ Chaperone protein DnaK_	dnaK
Q8Y3I0	0.377566	0.0481218	Q8Y3I0_ Uncharacterized protein_	lmo2857
Q8Y9R9	0.376411	1.39378	Q8Y9R9_ Lmo0454 protein_	lmo0454
Q8Y455	0.376139	1.16206	ECFA2_ Energy-coupling factor transporter ATP-binding protein EcfA2_	ecfA2
Q8Y4D5	0.375456	1.25404	Y2514_ DegV domain-containing protein lmo2514_	lmo2514
Q8Y8Y2	0.374394	1.05204	Q8Y8Y2_ Lmo0760 protein_	lmo0760
Q8Y529	0.373828	2.60228	Q8Y529_ Lmo2247 protein_	lmo2247
Q92CI8	0.373157	0.740139	Q92CI8_ Lmo1220 protein_	lmo1220
Q8Y617	0.370826	1.33393	XPT_ Xanthine phosphoribosyltransferase_	xpt
Q8YA98	0.370002	1.53781	Q8YA98_ Lmo0256 protein_	lmo0256
Q8YA66	0.368755	0.96968	RLMH_ Ribosomal RNA large subunit methyltransferase H_	rlmH
Q8Y5L0	0.368749	1.04962	TMCAL_ tRNA(Met) cytidine acetate ligase_	tmcAL
Q8YAG1	0.368634	2.06577	Q8YAG1_ Lmo0165 protein_	lmo0165
Q8Y802	0.365549	1.00757	Q8Y802_ Lmo1117 protein_	lmo1117
Q8Y6P6	0.365107	1.10912	Q8Y6P6_ Lmo1638 protein_	lmo1638
Q8Y5K8	0.364406	0.929164	Q8Y5K8_ Endopeptidase La_	lmo2051
Q8YAB6	0.363708	1.83508	Q8YAB6_ Endopeptidase Clp ATP-binding chain C_	clpC
Q8Y433	0.36359	1.99647	Q8Y433_ Lmo2641 protein_	lmo2641
Q8Y561	0.363124	2.22168	Q8Y561_ Lmo2215 protein_	lmo2215
Q8Y5V3	0.36294	2.25599	Q8Y5V3_ Diaminopimelate decarboxylase_	lysA
Q8Y797	0.362911	2.97778	Q8Y797_ Lmo1393 protein_	lmo1393
Q8Y668	0.362038	1.14078	PYRE_ Orotate phosphoribosyltransferase_	pyrE
Q8YAV9	0.360837	1.95852	Q8YAV9_ Lmo0004 protein_	lmo0004
Q8Y9J8	0.360729	0.0409201	Q8Y9J8_ Lmo0529 protein_	lmo0529
Q8Y570	0.360604	3.24	CLPB_ Chaperone protein ClpB_	clpB
P66166	0.358716	1.66829	RL29_ 50S ribosomal protein L29_	rpmC
Q8Y7N7	0.356871	0.9596	MURI_ Glutamate racemase_	murI
Q8Y8G2	0.356217	1.69304	Q8Y8G2_ Lmo0942 protein_	lmo0942
Q8Y795	0.355923	1.53487	Q8Y795_ Lmo1395 protein_	lmo1395
Q8Y4S9	0.354481	1.69374	Q8Y4S9_ Lmo2353 protein_	lmo2353
Q8Y6W7	0.353762	1.68946	FPG_ Formamidopyrimidine-DNA glycosylase_	mutM
Q8Y9C5	0.352879	1.19037	Q8Y9C5_ Lmo0607 protein_	lmo0607
Q8Y8I0	0.352393	1.41588	COAA_ Pantothenate kinase_	coaA
Q8Y742	0.352057	1.54628	LEPA_ Elongation factor 4_	lepA
Q8Y6C9	0.351409	1.07198	Q8Y6C9_ ATP-dependent DNA helicase_	pcrA
Q8Y3I2	0.349805	0.66773	YIDC2_ Membrane protein insertase YidC 2_	yidC2
Q8Y7C0	0.349278	1.20519	Q8Y7C0_ Lmo1366 protein_	lmo1366
Q8Y5A1	0.348394	0.923551	Q8Y5A1_ Lmo2168 protein_	lmo2168
Q8Y7X4	0.347631	0.490813	Q8Y7X4_ Lmo1145 protein_	lmo1145
Q8Y4R2	0.346725	1.43073	Q8Y4R2_ Lmo2372 protein_	lmo2372
Q7AP76	0.346019	1.32414	Q7AP76_ GbuA protein_	gbuA
Q92BZ6	0.345064	2.65301	Q92BZ6_ Lmo1358 protein_	lmo1358
Q8Y9W3	0.343447	0.573491	Q8Y9W3_ Lmo0406 protein_	lmo0406
Q8Y639	0.342391	1.03858	Q8Y639_ Lmo1861 protein_	lmo1861
Q8Y7P2	0.341244	1.79644	Q8Y7P2_ Lmo1231 protein_	lmo1231
Q8Y557	0.341071	0.976354	PRSA2_ Foldase protein PrsA 2_	prsA2
Q8Y5E4	0.340167	0.568187	DACA_ Diadenylate cyclase_	dacA
Q8Y5X7	0.338272	0.916647	Q8Y5X7_ Chorismate mutase AroH_	lmo1926
Q8Y923	0.33807	2.59135	Q8Y923_ Lmo0719 protein_	lmo0719
Q8Y9L5	0.337215	0.774017	Q8Y9L5_ Lmo0512 protein_	lmo0512
Q8Y5J6	0.337112	1.63155	MSCL_ Large-conductance mechanosensitive channel_	mscL
Q8Y9S0	0.335294	0.768022	Q8Y9S0_ Lmo0453 protein_	lmo0453
Q8YAV2	0.333423	1.77924	Q8YAV2_ Lmo0011 protein_	lmo0011
Q8Y8T3	0.331833	2.67045	Q8Y8T3_ Lmo0811 protein_	lmo0811
Q8Y4A7	0.331741	0.984058	KITH_ Thymidine kinase_	tdk
Q8YAE5	0.329491	1.15986	Q8YAE5_ Lmo0185 protein_	lmo0185
Q8Y715	0.328319	1.59955	Q8Y715_ Lmo1511 protein_	lmo1511
Q8Y7P7	0.328174	1.86178	Q8Y7P7_ Lmo1226 protein_	lmo1226
Q8Y843	0.326262	1.0803	TAGH_ Teichoic acids export ATP-binding protein TagH_	tagH
Q8Y899	0.325933	1.48209	Q8Y899_ Lmo1013 protein_	lmo1013
Q8Y5U9	0.32426	2.51947	Q8Y5U9_ Fur protein_	fur
Q8Y787	0.323753	0.917033	Q8Y787_ Glycerol uptake operon antiterminator regulatory protein_	lmo1405
Q8YAN3	0.323734	1.23544	Q8YAN3_ Lmo0084 protein_	lmo0084
Q8Y511	0.322008	1.36562	ADDA_ ATP-dependent helicase/nuclease subunit A_	addA
Q8Y3M5	0.321886	0.915179	MNMG_ tRNA uridine 5-carboxymethylaminomethyl modification enzyme MnmG_	mnmG
Q8YAU3	0.321693	0.380034	Q8YAU3_ Lmo0020 protein_	lmo0020
Q8Y631	0.321243	0.818899	Q8Y631_ Lmo1869 protein_	lmo1869
Q8Y457	0.320641	0.914662	TRUA_ tRNA pseudouridine synthase A_	truA
Q8Y5E9	0.320285	1.30942	Q8Y5E9_ Lmo2115 protein_	lmo2115
Q8Y769	0.319353	0.445335	Q8Y769_ Lmo1432 protein_	lmo1432
Q8Y853	0.318356	1.7753	Y1065_ UPF0637 protein lmo1065_	lmo1065
Q8Y4G3	0.317347	0.81165	PPAX_ Pyrophosphatase PpaX_	ppaX
Q8Y6N5	0.317167	2.05584	Q8Y6N5_ Lmo1649 protein_	lmo1649
Q8Y8X9	0.316906	1.25792	Q8Y8X9_ Lmo0763 protein_	lmo0763
Q8Y4C5	0.314719	2.06234	Q8Y4C5_ Mbl protein_	mbl
Q8Y4I9	0.313272	1.34378	Q8Y4I9_ Lmo2450 protein_	lmo2450
Q8YAQ0	0.311767	1.25209	Q8YAQ0_ Lmo0067 protein_	lmo0067
Q8Y7Q2	0.310751	1.2501	SYFA_ Phenylalanine--tRNA ligase alpha subunit_	pheS
Q8Y4S3	0.310497	0.698577	Q8Y4S3_ Lmo2359 protein_	lmo2359
Q8Y794	0.309688	0.308743	Q8Y794_ Lmo1396 protein_	lmo1396
Q8Y728	0.309359	0.647425	Q8Y728_ Lmo1495 protein_	lmo1495
Q8Y7F3	0.307578	0.915987	TRUB_ tRNA pseudouridine synthase B_	truB
Q8Y7G4	0.305203	0.98854	DXR_ 1-deoxy-D-xylulose 5-phosphate reductoisomerase_	dxr
Q8Y638	0.303295	1.49648	Q8Y638_ Lmo1862 protein_	lmo1862
Q8YAR3	0.303229	0.849314	Q8YAR3_ Cyclic-di-AMP phosphodiesterase_	lmo0052
Q8Y4I7	0.301433	1.63627	Q8Y4I7_ Lmo2452 protein_	lmo2452
Q8Y8E1	0.301002	0.573681	HTPX_ Protease HtpX homolog_	htpX
Q8Y5U1	0.300989	1.35783	Q8Y5U1_ Lmo1964 protein_	lmo1964
Q8Y5S9	0.30027	1.16314	Q8Y5S9_ Lmo1976 protein_	lmo1976
Q8Y828	0.299457	1.18292	Q8Y828_ Lmo1090 protein_	lmo1090
Q8Y7J9	0.29944	0.384108	HSLV_ ATP-dependent protease subunit HslV_	hslV
Q8Y493	0.298376	1.9128	SYR_ Arginine--tRNA ligase_	argS
Q8Y8G6	0.29763	1.12796	Q8Y8G6_ Lmo0938 protein_	lmo0938
Q8Y9E9	0.297417	1.51766	Q8Y9E9_ Lmo0580 protein_	lmo0580
Q8Y703	0.296717	1.00722	Q8Y703_ Multifunctional fusion protein_	secD
Q8Y6P8	0.296572	1.84948	Q8Y6P8_ Lmo1636 protein_	lmo1636
Q8Y4B1	0.295982	0.0366755	Q8Y4B1_ Lmo2540 protein_	lmo2540
Q8YAM1	0.295508	2.18863	Q8YAM1_ Lmo0097 protein_	lmo0097
Q8Y8D2	0.295092	1.20595	Q8Y8D2_ Lmo0976 protein_	lmo0976
Q8Y8J3	0.294431	1.05833	Q8Y8J3_ Lmo0908 protein_	lmo0908
Q8Y8S4	0.294294	0.694632	Q8Y8S4_ Lmo0820 protein_	lmo0820
Q8YAD1	0.293857	0.93763	PTH_ Peptidyl-tRNA hydrolase_	pth
Q8Y763	0.293511	3.18254	Q8Y763_ Lmo1438 protein_	lmo1438
Q8Y4L6	0.288191	1.16371	Q8Y4L6_ Lmo2421 protein_	lmo2421
Q8Y929	0.28583	0.747559	Q8Y929_ Lmo0713 protein_	lmo0713
Q92AU6	0.285633	2.77624	Q92AU6_ Lmo1711 protein_	lmo1711
Q8Y971	0.284767	1.50159	Q8Y971_ ThiD protein_	thiD
Q8Y711	0.282155	1.52002	Q8Y711_ Lmo1515 protein_	lmo1515
Q8Y7X6	0.28191	1.97969	Q8Y7X6_ Lmo1143 protein_	lmo1143
Q8YA86	0.281749	1.11044	Q8YA86_ Lmo0273 protein_	lmo0273
P64277	0.281195	1.21523	GREA_ Transcription elongation factor GreA_	greA
Q8Y8L5	0.27932	2.02583	Q8Y8L5_ Lmo0882 protein_	lmo0882
Q8Y5Z6	0.278804	1.51365	DAPB_ 4-hydroxy-tetrahydrodipicolinate reductase_	dapB
P66054	0.277618	1.30862	RL11_ 50S ribosomal protein L11_	rplK
Q8Y6D7	0.277044	1.68925	Q8Y6D7_ Lmo1750 protein_	lmo1750
Q8Y6A9	0.275855	1.40615	Q8Y6A9_ Lmo1782 protein_	lmo1782
Q8Y3L2	0.275681	1.30467	Q8Y3L2_ Lmo2823 protein_	lmo2823
Q8Y516	0.275363	0.978587	Q8Y516_ Lmo2262 protein_	lmo2262
Q8Y4J0	0.274734	1.38105	Q8Y4J0_ Ribonuclease R_	rnr
Q8Y7X2	0.273243	0.398911	Q8Y7X2_ Lmo1147 protein_	lmo1147
Q92DV7	0.272807	1.15646	Q92DV7_ Flagellar hook protein FlgE_	lmo0697
P53434	0.272502	1.55485	GCH1L_ GTP cyclohydrolase 1 type 2 homolog_	lmo1452
Q8Y6Y7	0.271911	0.928259	Q8Y6Y7_ Site-determining protein_	minD
Q8Y9J7	0.271574	1.97732	Q8Y9J7_ Lmo0530 protein_	lmo0530
Q8Y8L2	0.27155	0.66305	ACPS_ Holo-[acyl-carrier-protein] synthase_	acpS
Q8Y5L6	0.270902	1.07321	MRAZ_ Transcriptional regulator MraZ_	mraZ
Q93Q55	0.270695	1.46274	PROA_ Gamma-glutamyl phosphate reductase_	proA
Q8Y6Y8	0.270041	2.18026	Q8Y6Y8_ Lmo1543 protein_	lmo1543
Q8Y4U9	0.267645	0.987502	Q8Y4U9_ Lmo2331 protein_	lmo2331
P60357	0.267598	0.634652	Y1503_ UPF0297 protein lmo1503_	lmo1503
Q8Y4F5	0.266622	1.29472	UVRB_ UvrABC system protein B_	uvrB
Q8Y770	0.264731	1.52325	Q8Y770_ Lmo1431 protein_	lmo1431
Q8Y9T4	0.263676	0.0354399	Q8Y9T4_ Lmo0439 protein_	lmo0439
Q8Y4V9	0.26306	0.039597	Q8Y4V9_ Lmo2320 protein_	lmo2320
Q8Y9C1	0.26246	1.25784	AZOR1_ FMN-dependent NADH-azoreductase 1_	azoR1
Q8Y8X8	0.261623	0.423023	Q8Y8X8_ Lipoate--protein ligase_	lmo0764
Q8Y6G5	0.259624	0.916614	Q8Y6G5_ Lmo1722 protein_	lmo1722
Q8YAV6	0.25919	2.68331	Q8YAV6_ DNA gyrase subunit A_	gyrA
Q8YAV8	0.259167	0.655653	RECF_ DNA replication and repair protein RecF_	recF
Q8Y9I1	0.258301	0.835694	Q8Y9I1_ Lmo0547 protein_	lmo0547
P0DJM1	0.25828	0.651468	DNAJ_ Chaperone protein DnaJ_	dnaJ
Q8Y5M9	0.256423	0.665087	Q8Y5M9_ Lmo2028 protein_	lmo2028
Q8Y8D1	0.255725	1.24822	Q8Y8D1_ Lmo0977 protein_	lmo0977
Q8Y3X8	0.253898	0.37262	Q8Y3X8_ Lmo2701 protein_	lmo2701
Q8Y7K5	0.253261	2.47672	Q8Y7K5_ Ribosome biogenesis GTPase A_	lmo1272
P0DJL8	0.252885	0.883679	ALR_ Alanine racemase_	alr
Q8Y653	0.250532	0.721099	MNTA_ Manganese-binding lipoprotein MntA_	mntA
Q8Y6X3	0.248642	1.70202	ENGB_ Probable GTP-binding protein EngB_	engB
Q8Y5W9	0.248111	1.95933	GPDA_ Glycerol-3-phosphate dehydrogenase [NAD(P)+]_	gpsA
Q92CZ5	0.247251	1.62247	Q92CZ5_ Ribonuclease J_	rnj
Q8Y8L3	0.24678	1.68017	Q8Y8L3_ Protoporphyrinogen oxidase_	lmo0884
Q8Y5F1	0.246699	1.06542	Y2113_ Putative heme-dependent peroxidase lmo2113_	lmo2113
Q8Y4I5	0.246495	0.268204	Q8Y4I5_ Lmo2454 protein_	lmo2454
Q8Y8P5	0.246118	1.13596	Q8Y8P5_ Lmo0851 protein_	lmo0851
Q8Y4K1	0.245944	0.713763	Q8Y4K1_ Lmo2437 protein_	lmo2437
Q8Y7F2	0.245767	1.21801	Q8Y7F2_ Riboflavin biosynthesis protein_	ribC
Q7AP65	0.245505	1.78406	Q7AP65_ OpuCA protein_	opuCA
Q8Y5Y1	0.245196	1.24375	Q8Y5Y1_ Lmo1922 protein_	lmo1922
Q8YA70	0.244733	0.516633	Q8YA70_ Lmo0289 protein_	lmo0289
Q8Y3W0	0.242396	0.388721	Q8Y3W0_ Lmo2721 protein_	lmo2721
Q8Y439	0.242388	0.557642	Q8Y439_ Energy-coupling factor transporter transmembrane protein EcfT_	ecfT
Q8Y8T0	0.242097	1.00239	Q8Y8T0_ Lmo0814 protein_	lmo0814
Q8Y5X1	0.241923	0.441397	GCH1_ GTP cyclohydrolase 1_	folE
Q8YAG8	0.241572	0.424115	Q8YAG8_ Lmo0158 protein_	lmo0158
Q8Y490	0.239843	0.330988	Q8Y490_ Lmo2565 protein_	lmo2565
Q8Y8V7	0.239215	1.15357	Q8Y8V7_ Lmo0785 protein_	lmo0785
Q8Y919	0.2392	1.41934	Q8Y919_ Lmo0723 protein_	lmo0723
Q8Y7L1	0.239089	0.51963	Q8Y7L1_ Lmo1266 protein_	lmo1266
Q8Y5V6	0.239061	2.74364	Q8Y5V6_ Pseudouridine synthase_	lmo1949
Q8Y624	0.238752	2.39649	FTHS_ Formate--tetrahydrofolate ligase_	fhs
Q8Y6C1	0.236958	1.5274	PURL_ Phosphoribosylformylglycinamidine synthase subunit PurL_	purL
Q8Y6Z2	0.236542	0.973492	GLPK_ Glycerol kinase_	glpK
Q8YA87	0.235571	1.3066	Q8YA87_ Lmo0272 protein_	lmo0272
Q8Y6Y3	0.235084	2.39135	Q8Y6Y3_ MreB protein_	mreB
Q8Y7E4	0.234885	1.44665	Q8Y7E4_ Lmo1339 protein_	lmo1339
P67195	0.234853	3.50799	PDRP1_ Putative pyruvate, phosphate dikinase regulatory protein 1_	lmo1457
P0A4L3	0.233779	0.693467	THIO_ Thioredoxin_	trxA
Q8Y9D3	0.233749	0.33852	Q8Y9D3_ Lmo0597 protein_	lmo0597
Q8Y7N5	0.233676	0.599527	IXTPA_ dITP/XTP pyrophosphatase_	lmo1239
Q8Y827	0.233472	0.571467	Q8Y827_ Lmo1091 protein_	lmo1091
Q8Y8L4	0.232873	2.06265	Q8Y8L4_ Lmo0883 protein_	lmo0883
Q8Y714	0.232625	0.866786	MNMA_ tRNA-specific 2-thiouridylase MnmA_	mnmA
P21171	0.230531	0.438518	P60_ Probable endopeptidase p60_	iap
Q8Y5X9	0.229401	0.631959	Q8Y5X9_ TyrA protein_	tyrA
Q8Y954	0.228412	0.244718	Q8Y954_ Lmo0680 protein_	lmo0680
Q8Y679	0.228401	0.746671	Q8Y679_ Lmo1820 protein_	lmo1820
Q92F70	0.226824	0.678564	SP5G2_ Putative septation protein SpoVG 2_	spoVG2
Q926W7	0.226543	1.32467	Q926W7_ Partition protein, ParA homolog_	parA
Q8Y5S8	0.226459	0.362022	RNZ_ Ribonuclease Z_	rnz
Q8Y676	0.226434	1.1636	FMT_ Methionyl-tRNA formyltransferase_	fmt
Q8Y9K2	0.226429	0.925088	Q8Y9K2_ Lmo0525 protein_	lmo0525
Q8Y7K6	0.226194	1.44492	Q8Y7K6_ Signal peptidase I_	lmo1271
Q8Y9F0	0.225646	0.720319	Q8Y9F0_ Lmo0579 protein_	lmo0579
Q8YAD9	0.225281	1.56782	Q8YAD9_ Lmo0192 protein_	lmo0192
Q8Y602	0.224486	0.493381	PANC_ Pantothenate synthetase_	panC
Q8Y970	0.224279	2.39305	Q8Y970_ Lmo0663 protein_	lmo0663
Q8YAF8	0.224264	0.0355381	Q8YAF8_ Lmo0168 protein_	lmo0168
Q8Y407	0.224143	0.539558	Q8Y407_ Lmo2671 protein_	lmo2671
Q8Y927	0.224114	0.666728	Q8Y927_ Lmo0715 protein_	lmo0715
Q8Y420	0.223944	0.386961	DGTL2_ Deoxyguanosinetriphosphate triphosphohydrolase-like protein_	lmo2657
Q8Y510	0.222113	1.00051	ADDB_ ATP-dependent helicase/deoxyribonuclease subunit B_	addB
Q8Y8G1	0.221567	0.426328	DPS_ DNA protection during starvation protein_	dps
Q8Y8M0	0.221337	0.327885	Q8Y8M0_ Lmo0877 protein_	lmo0877
Q8Y6F3	0.218865	0.0236017	Q8Y6F3_ Lmo1734 protein_	lmo1734
Q8Y483	0.218346	0.750859	Q8Y483_ Lmo2572 protein_	lmo2572
P0A355	0.217874	0.369083	CSPA_ Cold shock-like protein CspLA_	cspLA
Q8Y648	0.217523	0.313345	Q8Y648_ Lmo1852 protein_	lmo1852
Q92FQ6	0.216031	1.0551	Q92FQ6_ Replicative DNA helicase_	dnaC
Q8Y454	0.215805	1.28999	ECFA1_ Energy-coupling factor transporter ATP-binding protein EcfA1_	ecfA1
Q8Y6U8	0.21543	0.459228	TPX_ Thiol peroxidase_	tpx
Q8Y693	0.211656	2.66116	Q8Y693_ Signal recognition particle receptor FtsY_	ftsY
Q8Y576	0.211301	0.331075	Q8Y576_ Lmo2199 protein_	lmo2199
Q8Y5Z3	0.210872	0.561027	Q8Y5Z3_ Lmo1910 protein_	lmo1910
Q8Y789	0.210114	2.05991	MUTS_ DNA mismatch repair protein MutS_	mutS
Q8Y6Y6	0.20898	1.53568	MINC_ Probable septum site-determining protein MinC_	minC
Q8Y5Q1	0.208665	0.66311	Q8Y5Q1_ Lmo2005 protein_	lmo2005
Q8Y9L8	0.207588	0.918334	KPRS2_ Putative ribose-phosphate pyrophosphokinase 2_	prs2
Q8Y9E8	0.206246	0.650237	Q8Y9E8_ Lmo0581 protein_	lmo0581
Q8Y677	0.204746	0.978911	Q8Y677_ Lmo1822 protein_	lmo1822
Q8Y8E4	0.203745	0.513664	Q8Y8E4_ Lmo0960 protein_	lmo0960
Q8YA78	0.202839	0.117754	Q8YA78_ Lmo0281 protein_	lmo0281
Q8Y5L8	0.200541	0.317793	Q8Y5L8_ PbpB protein_	pbpB
Q8Y732	0.200094	0.766512	Q8Y732_ Lmo1491 protein_	lmo1491
Q8Y5H3	0.199695	1.22694	Q8Y5H3_ Lmo2089 protein_	lmo2089
Q8YAG3	0.198378	0.868723	Q8YAG3_ Lmo0163 protein_	lmo0163
Q8Y7Q4	0.198227	0.685414	Q8Y7Q4_ Lmo1218 protein_	lmo1218
Q8Y3I3	0.198123	0.387357	Q8Y3I3_ Lmo2853 protein_	lmo2853
P0DJO9	0.195682	0.854213	PRMA_ Ribosomal protein L11 methyltransferase_	prmA
Q8Y6N9	0.194823	1.03392	Q8Y6N9_ Lmo1645 protein_	lmo1645
Q8Y9Z0	0.194489	0.485566	Q8Y9Z0_ Lmo0377 protein_	lmo0377
Q8Y3Y6	0.194468	0.712363	KTHY_ Thymidylate kinase_	tmk
Q8Y5R0	0.191606	0.31422	Q8Y5R0_ Lmo1996 protein_	lmo1996
Q8Y5X3	0.190771	0.891931	Q8Y5X3_ Lmo1930 protein_	lmo1930
Q8Y992	0.190677	1.72354	Q8Y992_ Lmo0641 protein_	lmo0641
Q8Y729	0.190455	1.57974	MTNN_ 5-methylthioadenosine/S-adenosylhomocysteine nucleosidase_	mtnN
Q8Y8P0	0.189557	0.90384	Q8Y8P0_ UDP-N-acetylmuramoyl-tripeptide--D-alanyl-D-alanine ligase_	murF
Q8Y8W9	0.188637	0.329483	Q8Y8W9_ Lmo0773 protein_	lmo0773
Q8Y7F7	0.188543	0.450131	Q8Y7F7_ Lmo1324 protein_	lmo1324
Q8Y3N6	0.188043	0.399501	Q8Y3N6_ Lmo2799 protein_	lmo2799
Q8YA10	0.188039	2.11748	Q8YA10_ Lmo0356 protein_	lmo0356
Q8YAA6	0.187626	1.47753	Q8YAA6_ Transcription termination/antitermination protein NusG_	nusG
Q8Y4V1	0.187417	0.506912	Q8Y4V1_ Lmo2329 protein_	lmo2329
Q92BM7	0.187323	0.963025	Q92BM7_ Ribosomal silencing factor RsfS_	rsfS
Q8Y852	0.187105	0.396898	Q8Y852_ Lmo1066 protein_	lmo1066
Q8Y822	0.18708	0.802675	GUAA_ GMP synthase [glutamine-hydrolyzing]_	guaA
Q8Y7P1	0.186459	1.00858	MUTS2_ Endonuclease MutS2_	mutS2
Q8Y3P4	0.186447	0.84061	Q8Y3P4_ Partition protein ParB homolg_	parB
Q8Y4E0	0.185255	1.62214	Q8Y4E0_ FtsE protein_	ftsE
Q8Y766	0.185123	0.561574	DAPA_ 4-hydroxy-tetrahydrodipicolinate synthase_	dapA
Q8YAE8	0.184065	0.638994	Q8YAE8_ Lmo0182 protein_	lmo0182
Q8Y6E3	0.183832	0.403866	Q8Y6E3_ Lmo1744 protein_	lmo1744
Q8Y581	0.18363	0.72237	Q8Y581_ Lmo2192 protein_	lmo2192
Q8Y5X6	0.182745	1.44765	AROB_ 3-dehydroquinate synthase_	aroB
Q8Y682	0.182569	0.434174	Q8Y682_ Lmo1817 protein_	lmo1817
Q8Y6G9	0.181978	1.48474	Q8Y6G9_ Lmo1717 protein_	lmo1717
P0DJP2	0.181946	1.34564	RNY_ Ribonuclease Y_	rny
Q8Y3U6	0.180361	0.633881	Q8Y3U6_ Sucrose phosphorylase_	lmo2735
Q8Y6D2	0.179886	1.35818	GATA_ Glutamyl-tRNA(Gln) amidotransferase subunit A_	gatA
Q8Y5D5	0.179777	1.03729	Q8Y5D5_ Lmo2130 protein_	lmo2130
Q8Y6B7	0.178881	0.345484	Q8Y6B7_ N5-carboxyaminoimidazole ribonucleotide synthase_	purK
Q8Y532	0.178849	0.623973	Q8Y532_ Pseudouridine synthase_	lmo2244
Q8Y6H9	0.176757	0.450394	Q8Y6H9_ Lmo1705 protein_	lmo1705
Q8Y5Z7	0.17648	0.585769	MGSA_ Methylglyoxal synthase_	mgsA
Q8Y8K3	0.17643	1.59472	Q8Y8K3_ Lmo0898 protein_	lmo0898
Q8Y7P0	0.176236	0.461064	UVRC_ UvrABC system protein C_	uvrC
P47762	0.175769	0.408397	DNAG_ DNA primase_	dnaG
Q8Y8H1	0.174248	0.353831	Q8Y8H1_ Lmo0933 protein_	lmo0933
Q8YA11	0.173754	0.410151	Q8YA11_ Lmo0355 protein_	lmo0355
Q8Y7A3	0.173714	0.730026	FTSK_ DNA translocase FtsK_	ftsK
Q8Y574	0.17363	1.63983	Q8Y574_ 3-oxoacyl-[acyl-carrier-protein] synthase 2_	lmo2201
Q8Y7C1	0.173113	0.657819	DXS_ 1-deoxy-D-xylulose-5-phosphate synthase_	dxs
P64032	0.172894	0.859932	EFP_ Elongation factor P_	efp
Q8Y7V3	0.172488	0.281574	Q8Y7V3_ Lmo1166 protein_	lmo1166
Q8Y840	0.17206	0.325178	Q8Y840_ UTP--glucose-1-phosphate uridylyltransferase_	lmo1078
Q8Y6L6	0.171696	0.448546	Q8Y6L6_ Lmo1668 protein_	lmo1668
Q8Y7L0	0.171197	0.955011	TIG_ Trigger factor_	tig
Q929C7	0.170284	0.51999	Q929C7_ Lmo2248 protein_	lmo2248
Q8Y888	0.169513	1.21716	Q8Y888_ Lmo1029 protein_	lmo1029
Q8YAV1	0.169116	1.28833	Q8YAV1_ Lmo0012 protein_	lmo0012
Q8Y3U4	0.167982	1.10977	Q8Y3U4_ Lmo2737 protein_	lmo2737
Q8Y5C1	0.167935	0.3468	Q8Y5C1_ Lmo2144 protein_	lmo2144
Q8Y524	0.167865	0.186505	Q8Y524_ Lmo2253 protein_	lmo2253
Q8Y546	0.166623	0.219885	Q8Y546_ Lmo2230 protein_	lmo2230
Q9RQI6	0.166281	0.573723	CLPP_ ATP-dependent Clp protease proteolytic subunit_	clpP
Q8Y782	0.166008	1.01404	Q8Y782_ Lmo1414 protein_	lmo1414
Q8Y6K1	0.165424	0.706741	Q8Y6K1_ Lmo1683 protein_	lmo1683
Q8Y5M2	0.165262	0.853796	MURG_ UDP-N-acetylglucosamine--N-acetylmuramyl-(pentapeptide) pyrophosphoryl-undecaprenol N-acetylglucosamine transferase_	murG
Q8YAR5	0.164515	0.410746	Q8YAR5_ Lmo0050 protein_	lmo0050
Q8Y649	0.164337	0.859997	Q8Y649_ Lmo1851 protein_	lmo1851
Q8Y5Y4	0.163809	0.507183	Q8Y5Y4_ Lmo1919 protein_	lmo1919
Q92F34	0.162471	0.53512	Q92F34_ Lmo0241 protein_	lmo0241
Q8YAS0	0.162205	1.21889	ARCA_ Arginine deiminase_	arcA
Q8Y8A0	0.161854	0.640877	DAPEL_ N-acetyldiaminopimelate deacetylase_	lmo1012
Q8YAB7	0.159944	0.194267	Q8YAB7_ Lmo0230 protein_	lmo0230
Q8Y791	0.159929	0.530611	Q8Y791_ Lmo1401 protein_	lmo1401
Q8Y846	0.157959	1.02597	Q8Y846_ Pyruvate carboxylase_	pycA
Q8Y4G1	0.1579	2.53772	HPRK_ HPr kinase/phosphorylase_	hprK
Q8Y7X7	0.157307	0.898518	Q8Y7X7_ Lmo1142 protein_	lmo1142
Q8Y673	0.15714	0.521428	RPOZ_ DNA-directed RNA polymerase subunit omega_	rpoZ
Q8Y7G1	0.155849	1.1045	DPO3_ DNA polymerase III PolC-type_	polC
P0DJP3	0.155677	0.910888	SECA2_ Protein translocase subunit SecA 2_	secA2
Q8Y6P5	0.155249	0.180723	Q8Y6P5_ Lmo1639 protein_	lmo1639
Q8Y4A8	0.155053	1.12941	RF1_ Peptide chain release factor 1_	prfA
Q8Y739	0.154823	0.272102	Q8Y739_ ComEB protein_	comEB
Q8Y5Y7	0.154595	0.388366	Q8Y5Y7_ Lmo1916 protein_	lmo1916
Q8Y507	0.153302	0.211833	Q8Y507_ Lmo2271 protein_	lmo2271
Q8Y6N8	0.153132	0.658357	Q8Y6N8_ Nuclease SbcCD subunit D_	sbcD
Q8Y7W3	0.152693	0.351564	Q8Y7W3_ Lmo1156 protein_	lmo1156
Q8Y6Z3	0.152054	1.13014	OBG_ GTPase Obg_	obg
Q8Y8F8	0.151461	0.0224012	Q8Y8F8_ Lmo0946 protein_	lmo0946
Q8Y625	0.151369	0.267246	Q8Y625_ Lmo1875 protein_	lmo1875
Q8Y8C9	0.150598	0.349999	Q8Y8C9_ Lmo0979 protein_	lmo0979
Q8Y670	0.15045	0.296211	Q8Y670_ Lmo1829 protein_	lmo1829
Q8Y6V5	0.15038	0.717137	Q8Y6V5_ Lmo1576 protein_	lmo1576
Q8Y494	0.14974	0.550371	RPOE_ Probable DNA-directed RNA polymerase subunit delta_	rpoE
Q8YAV3	0.149713	0.517349	Q8YAV3_ Lmo0010 protein_	lmo0010
Q8Y896	0.149455	0.313155	Q8Y896_ Copper homeostasis protein CutC_	cutC
Q8Y750	0.148967	0.743819	ERA_ GTPase Era_	era
Q8Y9X7	0.147426	0.241629	UNG1_ Uracil-DNA glycosylase 1_	ung1
Q8Y7H7	0.146117	0.127863	LEXA_ LexA repressor_	lexA
Q8Y5G1	0.145775	0.658308	PDXT_ Pyridoxal 5-phosphate synthase subunit PdxT_	pdxT
Q8Y8J8	0.144455	0.190304	Q8Y8J8_ Lmo0903 protein_	lmo0903
Q8Y3S5	0.144446	0.741641	Q8Y3S5_ DNA topoisomerase 3_	topB
Q8Y826	0.14395	1.17778	Q8Y826_ Nicotinate phosphoribosyltransferase_	lmo1092
Q8YAT2	0.143761	0.282071	Q8YAT2_ Transcriptional regulator LacI family_	lmo0031
Q8Y3Z4	0.143702	0.434117	Q8Y3Z4_ Permease IIC component_	lmo2684
Q8Y5Y5	0.142953	0.789002	Q8Y5Y5_ Lmo1918 protein_	lmo1918
Q8Y441	0.141746	0.902026	RL23_ 50S ribosomal protein L23_	rplW
Q8Y6E5	0.141351	0.661918	ADEC_ Adenine deaminase_	ade
Q8Y8X2	0.140492	0.431442	Q8Y8X2_ Lmo0770 protein_	lmo0770
Q8Y5W8	0.139916	0.797435	DER_ GTPase Der_	der
Q8Y4A6	0.138822	0.228761	KHSE_ Homoserine kinase_	thrB
Q8Y4U2	0.13812	0.288559	Q8Y4U2_ Pseudouridine-5-phosphate glycosidase_	psuG
Q8Y7N6	0.137974	0.231515	RNPH_ Ribonuclease PH_	rph
P66699	0.137018	0.478498	RPOA_ DNA-directed RNA polymerase subunit alpha_	rpoA
Q93Q56	0.135973	0.811673	PROB_ Glutamate 5-kinase_	proB
Q8Y8K8	0.134823	0.390924	Q8Y8K8_ RsbT protein_	rsbT
Q8Y462	0.134611	0.460389	Q8Y462_ Lmo2593 protein_	lmo2593
Q8Y520	0.134531	0.107695	Q8Y520_ Lmo2258 protein_	lmo2258
Q8Y5I4	0.134486	1.08948	Q8Y5I4_ Lmo2078 protein_	lmo2078
Q8Y7G2	0.134201	0.925538	SYP_ Proline--tRNA ligase_	proS
Q8Y915	0.134162	0.451953	GLMS_ Glutamine--fructose-6-phosphate aminotransferase [isomerizing]_	glmS
Q927T1	0.133945	0.345614	Q927T1_ Lmo2562 protein_	lmo2562
Q8Y9Z7	0.13274	0.443597	Q8Y9Z7_ Lmo0370 protein_	lmo0370
Q8YA57	0.132433	0.236158	Q8YA57_ Lmo0304 protein_	lmo0304
P0DJM3	0.132167	0.834583	GRPE_ Protein GrpE_	grpE
Q8YAC7	0.13164	0.89799	TILS_ Bifunctional protein TilS/HprT_	tilS/hprT
Q8YAL8	0.130359	0.0595016	Q8YAL8_ Lmo0100 protein_	lmo0100
Q8Y554	0.130317	0.155784	Q8Y554_ Lmo2222 protein_	lmo2222
Q8Y681	0.129288	0.192018	Q8Y681_ Ribulose-phosphate 3-epimerase_	lmo1818
Q8Y5I9	0.128616	0.276571	Q8Y5I9_ Lmo2073 protein_	lmo2073
Q8Y7W1	0.128178	0.178802	Q8Y7W1_ Lmo1158 protein_	lmo1158
Q8Y7A4	0.128171	0.325689	Y1384_ UPF0176 protein lmo1384_	lmo1384
Q8Y753	0.127775	1.13335	SYGA_ Glycine--tRNA ligase alpha subunit_	glyQ
Q8Y6W5	0.127695	2.33666	Q8Y6W5_ Isocitrate dehydrogenase [NADP]_	citC
Q8Y825	0.127566	0.483741	NADE_ NH(3)-dependent NAD(+) synthetase_	nadE
Q8YA88	0.127383	0.296934	Q8YA88_ Lmo0271 protein_	lmo0271
Q8Y774	0.126438	0.398843	Q8Y774_ Lmo1423 protein_	lmo1423
Q8Y6K0	0.126029	0.272577	Q8Y6K0_ Lmo1684 protein_	lmo1684
Q8Y9A3	0.125794	0.2574	Q8Y9A3_ Lmo0629 protein_	lmo0629
Q8Y8K9	0.124735	0.878501	Q8Y8K9_ RsbR protein_	RsbR
Q8YA91	0.124188	0.200427	Q8YA91_ Lmo0268 protein_	lmo0268
Q8Y3S3	0.12309	0.313651	Y2759_ Macro domain-containing protein lmo2759_	lmo2759
Q8Y4D0	0.121098	0.616867	Q8Y4D0_ o-succinylbenzoate synthase_	menC
Q8Y564	0.1207	0.310803	DCUP_ Uroporphyrinogen decarboxylase_	hemE
Q8Y4L1	0.120509	0.333252	Q8Y4L1_ Lmo2426 protein_	lmo2426
Q8Y7A7	0.119567	0.229981	ACYP_ Acylphosphatase_	acyP
Q8Y689	0.119287	0.815876	Q8Y689_ Malonyl CoA-acyl carrier protein transacylase_	fabD
Q8Y866	0.119064	0.394206	DEF_ Peptide deformylase_	def
Q8Y551	0.117795	0.725632	FUMC_ Fumarate hydratase class II_	fumC
Q8Y692	0.116688	0.460014	Q8Y692_ Chromosome partition protein Smc_	smc
P66611	0.116599	1.72877	RS7_ 30S ribosomal protein S7_	rpsG
Q8YAV5	0.115813	0.382249	Q8YAV5_ Cardiolipin synthase_	lmo0008
Q8Y798	0.115418	0.31041	Q8Y798_ Lmo1392 protein_	lmo1392
Q8Y7B2	0.115042	0.899194	Q8Y7B2_ Dihydrolipoamide acetyltransferase component of pyruvate dehydrogenase complex_	lmo1374
Q8Y7M8	0.115009	0.310922	DBPA_ ATP-dependent RNA helicase DbpA_	dbpA
Q8Y6D3	0.113803	0.684103	GATB_ Aspartyl/glutamyl-tRNA(Asn/Gln) amidotransferase subunit B_	gatB
Q8YAD3	0.113522	0.551367	RL25_ 50S ribosomal protein L25_	rplY
Q8Y3R6	0.113022	0.508078	Q8Y3R6_ Lmo2767 protein_	lmo2767
Q8Y5L9	0.111682	0.991588	MURE_ UDP-N-acetylmuramoyl-L-alanyl-D-glutamate--2,6-diaminopimelate ligase_	murE
P66372	0.110224	0.663831	RS12_ 30S ribosomal protein S12_	rpsL
Q8YAL5	0.109874	0.415672	Q8YAL5_ Lmo0103 protein_	lmo0103
Q8Y6U0	0.109786	0.609855	THII_ Probable tRNA sulfurtransferase_	thiI
Q8Y6V4	0.109707	0.322125	Y1577_ UPF0173 metal-dependent hydrolase lmo1577_	lmo1577
Q8Y8A4	0.109257	0.311968	Q8Y8A4_ Aminotransferase_	lmo1006
Q8Y8B9	0.108832	0.0158443	Q8Y8B9_ Lmo0989 protein_	lmo0989
Q8Y6P3	0.108456	0.320941	Q8Y6P3_ Aconitate hydratase_	citB
Q8Y3W2	0.10804	0.44135	Q8Y3W2_ tRNA-specific adenosine deaminase_	tadA
P66042	0.107597	0.425791	RL10_ 50S ribosomal protein L10_	rplJ
Q8Y3S4	0.105875	0.015546	Q8Y3S4_ Lmo2757 protein_	lmo2757
Q8Y6M6	0.104396	0.98393	RS2_ 30S ribosomal protein S2_	rpsB
P58817	0.104294	0.123118	GATC_ Aspartyl/glutamyl-tRNA(Asn/Gln) amidotransferase subunit C_	gatC
Q8Y8E6	0.104084	0.242774	Q8Y8E6_ Lmo0958 protein_	lmo0958
Q8Y409	0.103534	0.202716	Q8Y409_ Lmo2669 protein_	lmo2669
P67234	0.103349	0.266851	Y1796_ UPF0109 protein lmo1796_	lmo1796
Q9RLT9	0.103089	0.861777	RPOB_ DNA-directed RNA polymerase subunit beta_	rpoB
Q8Y9N4	0.102844	0.616481	AROD_ 3-dehydroquinate dehydratase_	aroD
Q8Y4D4	0.102135	0.25088	Q8Y4D4_ Lmo2516 protein_	lmo2516
Q8Y7B7	0.101091	0.209341	Q8Y7B7_ Lmo1369 protein_	lmo1369
Q8Y637	0.101024	0.592319	Y1863_ DegV domain-containing protein lmo1863_	lmo1863
Q8Y7A9	0.098338	0.167139	YIDC1_ Membrane protein insertase YidC 1_	yidC1
Q8Y8D8	0.0957814	0.4812	Q8Y8D8_ Lmo0966 protein_	lmo0966
Q8Y685	0.094794	0.874886	Q8Y685_ Lmo1812 protein_	lmo1812
Q8Y615	0.0946145	0.524503	Q8Y615_ Lmo1887 protein_	lmo1887
Q8Y9T2	0.0938975	0.237607	Q8Y9T2_ Lmo0441 protein_	lmo0441
Q8Y716	0.0926725	0.227048	Q8Y716_ Lmo1510 protein_	lmo1510
Q8Y4N2	0.0917168	0.0116444	Q8Y4N2_ Probable membrane transporter protein_	lmo2404
Q8Y4L9	0.0912574	0.164773	Q8Y4L9_ Lmo2418 protein_	lmo2418
Q8Y5D9	0.0904707	0.283135	Q8Y5D9_ Lmo2126 protein_	lmo2126
Q8Y5S7	0.0896935	0.422877	Q8Y5S7_ Glucose-6-phosphate 1-dehydrogenase_	zwf
Q48761	0.0891549	0.191492	RADA_ DNA repair protein RadA_	radA
Q8Y5A2	0.0886618	0.570385	Q8Y5A2_ Lmo2167 protein_	lmo2167
P0DJP0	0.0884643	0.196477	RECA_ Protein RecA_	recA
Q8Y869	0.0880049	0.246201	Q8Y869_ Molybdenum cofactor biosynthesis protein B_	lmo1048
Q8Y5E6	0.0872351	1.51513	GLMM_ Phosphoglucosamine mutase_	glmM
P66330	0.0866765	0.342392	RS10_ 30S ribosomal protein S10_	rpsJ
Q8Y695	0.0866659	0.881498	Q8Y695_ Signal recognition particle protein_	ffh
Q8Y9J6	0.0865212	0.675838	Q8Y9J6_ Lmo0531 protein_	lmo0531
Q8Y8A1	0.0860798	0.43105	DAPH_ 2,3,4,5-tetrahydropyridine-2,6-dicarboxylate N-acetyltransferase_	dapH
Q8Y8G3	0.0854441	0.173277	Q8Y8G3_ Lmo0941 protein_	lmo0941
Q8YAB8	0.0853702	1.39139	SYK_ Lysine--tRNA ligase_	lysS
Q8Y690	0.0850703	0.301517	Q8Y690_ FabG protein_	fabG
Q8Y621	0.084915	0.258401	Q8Y621_ Lmo1881 protein_	lmo1881
Q8YAV7	0.0848506	1.22328	Q8YAV7_ DNA gyrase subunit B_	gyrB
Q8Y8H7	0.0847661	0.304695	Q8Y8H7_ Lmo0926 protein_	lmo0926
Q8Y6W6	0.0846447	0.594018	Q8Y6W6_ DNA polymerase I_	polA
Q9AGE6	0.0844715	0.351084	CH60_ 60 kDa chaperonin_	groL
Q8Y8W5	0.0843078	0.300835	Q8Y8W5_ Lmo0777 protein_	lmo0777
Q8Y4Q8	0.0842001	0.48279	Q8Y4Q8_ Peptidyl-prolyl cis-trans isomerase_	lmo2376
Q8Y8F4	0.0840259	0.199329	Q8Y8F4_ Lmo0950 protein_	lmo0950
Q8Y6S6	0.0836161	0.346707	Q8Y6S6_ Phenylalanine--tRNA ligase beta subunit_	pheT
Q9S389	0.0832043	0.124036	DLTC_ D-alanyl carrier protein_	dltC
Q7AP63	0.0819814	0.351359	Q7AP63_ Lmo1467 protein_	lmo1467
Q8Y688	0.0792664	0.288242	PLSX_ Phosphate acyltransferase_	plsX
Q8Y7J4	0.0790732	0.229233	Q8Y7J4_ Lmo1283 protein_	lmo1283
Q929B9	0.0787901	0.423543	Q929B9_ Lmo2256 protein_	lmo2256
Q8Y4S4	0.0784406	0.44339	Q8Y4S4_ Glucosamine-6-phosphate deaminase_	lmo2358
Q8YAJ2	0.0779443	0.0840127	Q8YAJ2_ Lmo0133 protein_	lmo0133
Q8Y5V8	0.0774934	0.777582	Q8Y5V8_ ResE protein_	resE
Q8Y7Y1	0.076733	0.0997462	Q8Y7Y1_ ATP-dependent Clp protease proteolytic subunit_	clpP
Q8Y8P9	0.0764954	0.144898	Q8Y8P9_ Lmo0847 protein_	lmo0847
Q8YA92	0.0754141	0.198198	Q8YA92_ Lmo0267 protein_	lmo0267
Q8Y5I7	0.075036	0.316024	TSAD_ tRNA N6-adenosine threonylcarbamoyltransferase_	tsaD
Q8Y583	0.0739251	0.972861	Q8Y583_ Lmo2188 protein_	lmo2188
Q8Y5X8	0.0738047	0.234863	HIS8_ Histidinol-phosphate aminotransferase_	hisC
Q8YAC2	0.0737751	0.252839	Q8YAC2_ Dihydropteroate synthase_	sul
Q8Y834	0.0735661	1.49153	Q8Y834_ dTDP-4-dehydrorhamnose reductase_	lmo1084
Q8Y6X5	0.0731986	0.188889	HEM3_ Porphobilinogen deaminase_	hemC
Q8Y5U3	0.0729161	0.0105084	Q8Y5U3_ Lmo1962 protein_	lmo1962
Q8Y7D0	0.0724145	0.0709673	Q8Y7D0_ Lmo1353 protein_	lmo1353
Q8Y836	0.0721214	0.220132	Q8Y836_ dTDP-4-dehydrorhamnose 3,5-epimerase_	lmo1082
Q8Y6X9	0.071962	0.583514	SYV_ Valine--tRNA ligase_	valS
Q8Y4V0	0.0716547	0.0847816	Q8Y4V0_ Lmo2330 protein_	lmo2330
Q8Y6J0	0.0715353	0.231744	Q8Y6J0_ Lmo1694 protein_	lmo1694
Q8YAB0	0.0712059	0.139423	MRNC_ Mini-ribonuclease 3_	mrnC
Q8Y745	0.0711562	0.278506	Q8Y745_ Oxygen-independent coproporphyrinogen-III oxidase-like protein_	hemN
Q8Y607	0.0707761	0.165986	Q8Y607_ DnaD protein_	dnaD
Q8Y6U9	0.0702871	0.299813	Q8Y6U9_ Lmo1582 protein_	lmo1582
Q8Y6S5	0.0696261	0.322858	Y1608_ UPF0354 protein lmo1608_	lmo1608
Q8Y8K7	0.0693145	0.201984	Q8Y8K7_ RsbU protein_	rsbU
Q927C3	0.068796	0.0679427	Q927C3_ CydA protein_	cydA
Q8Y4B4	0.0668783	0.787087	Q8Y4B4_ Lmo2537 protein_	lmo2537
Q8Y8W8	0.0664221	0.169974	Q8Y8W8_ Lmo0774 protein_	lmo0774
Q8Y6A2	0.0663112	0.740631	RIMM_ Ribosome maturation factor RimM_	rimM
Q7AP78	0.0662701	0.285527	Q7AP78_ Protein DltD_	dltD
Q8Y9Z9	0.0655636	0.091002	Y368_ Uncharacterized Nudix hydrolase lmo0368_	lmo0368
Q8Y875	0.0647029	0.344085	Q8Y875_ Lmo1042 protein_	lmo1042
Q8Y7E8	0.0646966	0.241875	Q8Y7E8_ Lmo1334 protein_	lmo1334
Q8Y838	0.064629	0.205311	Q8Y838_ Lmo1080 protein_	lmo1080
Q8YAR4	0.0631358	0.158852	Q8YAR4_ Lmo0051 protein_	lmo0051
Q8Y871	0.0629468	0.0941226	MOAC_ Cyclic pyranopterin monophosphate synthase_	moaC
Q7AP53	0.0628518	0.140235	Q7AP53_ Lmo2193 protein_	lmo2193
Q8Y4E5	0.0624061	0.0639579	Q8Y4E5_ Two-component response phosphate regulator_	phoP
Q8Y7F6	0.0612593	0.430277	IF2_ Translation initiation factor IF-2_	infB
Q8Y4U6	0.0608886	0.115081	Q8Y4U6_ FruA protein_	fruA
Q8Y448	0.0604895	0.0736657	Q8Y448_ Protein translocase subunit SecY_	secY
Q8Y9J5	0.0600575	0.0972862	Q8Y9J5_ Lmo0532 protein_	lmo0532
Q7AP82	0.0589772	0.11112	Q7AP82_ Lmo0685 protein_	lmo0685
Q8Y3X5	0.0589667	0.240897	Q8Y3X5_ DNA polymerase III subunit gamma/tau_	dnaX
Q8Y831	0.0584714	0.219464	Q8Y831_ Ribulose-5-phosphate reductase_	tarJ
Q8Y491	0.0577491	0.0484408	Y2564_ Probable tautomerase lmo2564_	lmo2564
Q8Y9H2	0.0575316	0.140594	Q8Y9H2_ Lmo0556 protein_	lmo0556
Q8Y5M6	0.0570384	0.1168	Q8Y5M6_ Pyridoxal phosphate homeostasis protein_	lmo2031
Q8Y9T0	0.0542516	0.17216	Q8Y9T0_ Lmo0443 protein_	lmo0443
Q8Y8C0	0.0540488	0.178436	RF3_ Peptide chain release factor 3_	prfC
Q8Y874	0.0534237	0.145092	Q8Y874_ Lmo1043 protein_	lmo1043
Q8Y6G6	0.0533825	0.423101	Q8Y6G6_ Lmo1721 protein_	lmo1721
Q8Y7N4	0.0533762	0.123652	Q8Y7N4_ Phosphoesterase_	lmo1240
Q7AP72	0.0529147	0.171389	Q7AP72_ Lmo1408 protein_	lmo1408
Q8Y463	0.0527468	0.131647	Q8Y463_ Lmo2592 protein_	lmo2592
Q8Y4L2	0.0526285	0.0538139	GCSH_ Glycine cleavage system H protein_	gcvH
Q8Y6X8	0.0525683	0.298405	GSA1_ Glutamate-1-semialdehyde 2,1-aminomutase 1_	hemL1
Q8Y419	0.0522673	0.0955369	Q8Y419_ Lmo2658 protein_	lmo2658
Q8Y5L7	0.0513159	0.375743	RSMH_ Ribosomal RNA small subunit methyltransferase H_	rsmH
P65770	0.0509568	0.253342	NADK2_ NAD kinase 2_	nadK2
Q8Y683	0.0507161	0.20545	Q8Y683_ Lmo1814 protein_	lmo1814
Q8Y7Q5	0.0503095	0.119645	Q8Y7Q5_ Lmo1217 protein_	lmo1217
Q8Y3X6	0.0501046	0.0961084	Y2703_ Nucleoid-associated protein lmo2703_	lmo2703
Q8Y7J8	0.050055	0.25161	HSLU_ ATP-dependent protease ATPase subunit HslU_	hslU
Q8Y5L1	0.0480961	0.490824	Q8Y5L1_ Lmo2048 protein_	lmo2048
Q8Y741	0.0472566	0.127769	Q8Y741_ Lmo1481 protein_	lmo1481
Q8Y606	0.0466926	0.402791	Q8Y606_ Aminotransferase_	aspB
Q8Y6Q5	0.0455337	0.0445318	TRPF_ N-(5-phosphoribosyl)anthranilate isomerase_	trpF
Q8Y712	0.0455099	0.231426	Q8Y712_ Lmo1514 protein_	lmo1514
Q8Y7C7	0.0452438	0.202409	Q8Y7C7_ Biotin carboxylase_	lmo1357
Q8Y9Z8	0.0441244	0.126074	Y369_ Probable transcriptional regulatory protein lmo0369_	lmo0369
Q8Y5B3	0.0436936	0.0781508	Q8Y5B3_ Ribonucleoside-diphosphate reductase subunit beta_	lmo2154
Q8YA67	0.0432279	0.217408	Q8YA67_ Lmo0292 protein_	lmo0292
Q8Y799	0.0427981	0.0252998	Q8Y799_ Lmo1391 protein_	lmo1391
Q8Y5N6	0.041798	0.104728	Q8Y5N6_ Lmo2021 protein_	lmo2021
Q8Y959	0.0412574	0.0767962	Q8Y959_ Lmo0675 protein_	lmo0675
Q8YA96	0.0411021	0.202318	RPOC_ DNA-directed RNA polymerase subunit beta_	rpoC
Q926X1	0.0400345	0.427253	Q926X1_ Ribosome-binding ATPase YchF_	ychF
Q8Y7Q1	0.0397927	0.544813	SYFB_ Phenylalanine--tRNA ligase beta subunit_	pheT
Q8Y7J0	0.03963	0.25312	Q8Y7J0_ DNA topoisomerase 4 subunit A_	parC
Q8Y908	0.0395318	0.0729219	Q8Y908_ Lmo0734 protein_	lmo0734
Q8Y6A0	0.0383977	0.0692282	Q8Y6A0_ Lmo1795 protein_	lmo1795
Q8Y7N8	0.0371294	0.0890285	Q8Y7N8_ Lmo1236 protein_	lmo1236
Q8Y7E7	0.0368358	0.195827	Q8Y7E7_ 5-formyltetrahydrofolate cyclo-ligase_	lmo1336
P0DJL9	0.0365845	0.187702	DAAA_ D-alanine aminotransferase_	dat
Q92EP8	0.0352856	0.130223	Y392_ UPF0365 protein lmo0392_	lmo0392
Q8Y7C6	0.0348674	0.223999	NUSB_ Transcription antitermination protein NusB_	nusB
Q8Y7D3	0.0341599	0.120807	GCSPB_ Probable glycine dehydrogenase (decarboxylating) subunit 2_	gcvPB
P58695	0.0333087	0.163746	SYN_ Asparagine--tRNA ligase_	asnS
Q8Y835	0.0332105	0.128469	Q8Y835_ dTDP-glucose 4,6-dehydratase_	lmo1083
Q8Y6C5	0.0331092	0.148731	PUR9_ Bifunctional purine biosynthesis protein PurH_	purH
Q8Y675	0.0317744	0.196469	Q8Y675_ Primosomal protein N_	priA
Q8Y4R5	0.031693	0.0710893	Q8Y4R5_ Lmo2369 protein_	lmo2369
Q8Y7B8	0.0310088	0.153005	Q8Y7B8_ DNA repair protein RecN_	recN
Q8Y5N7	0.0306434	0.111395	Q8Y5N7_ DivIVA protein_	divIVA
Q8YAW1	0.0303857	0.128488	Q8YAW1_ Beta sliding clamp_	dnaN
Q8Y837	0.0290562	0.113985	Q8Y837_ Glucose-1-phosphate thymidylyltransferase_	lmo1081
Q8Y674	0.0275672	0.198173	Q8Y674_ Coenzyme A biosynthesis bifunctional protein CoaBC_	lmo1825
Q8Y687	0.0270814	0.0845131	FAPR_ Transcription factor FapR_	fapR
Q8Y616	0.0267931	0.304321	Q8Y616_ Metal-dependent carboxypeptidase_	lmo1886
Q8Y6L7	0.0265492	0.0710014	Q8Y6L7_ Lmo1667 protein_	lmo1667
P60384	0.0255882	0.0689669	REX_ Redox-sensing transcriptional repressor Rex_	rex
P61055	0.0228046	0.0799464	RL4_ 50S ribosomal protein L4_	rplD
Q8Y4W6	0.0221984	0.0199275	Q8Y4W6_ Lmo2313 protein_	lmo2313
Q8Y5W5	0.0221446	0.087959	Q8Y5W5_ Lmo1940 protein_	lmo1940
Q8Y713	0.0219904	0.0503796	Q8Y713_ Lmo1513 protein_	lmo1513
Q8YAV4	0.0215701	0.0774754	Q8YAV4_ Lmo0009 protein_	lmo0009
Q7AP74	0.0214539	0.0372876	Q7AP74_ Two-component sensor histidine kinase_	lisK
Q8Y6B8	0.0195119	0.100052	Q8Y6B8_ Adenylosuccinate lyase_	purB
Q8Y6T9	0.0184031	0.0263333	Q8Y6T9_ Lmo1593 protein_	lmo1593
Q8Y6Y0	0.0183535	0.0554356	Q8Y6Y0_ FolC protein_	folC
Q8Y9X5	0.0180209	0.0314558	Q8Y9X5_ Lmo0393 protein_	lmo0393
Q8Y5A3	0.0174696	0.0670236	Q8Y5A3_ Lmo2166 protein_	lmo2166
Q8Y7C2	0.0174369	0.069438	Q8Y7C2_ Lmo1363 protein_	lmo1363
Q7AP59	0.016535	0.0385703	Q7AP59_ Lmo1601 protein_	lmo1601
Q8Y700	0.0156596	0.0565454	TGT_ Queuine tRNA-ribosyltransferase_	tgt
Q8Y627	0.0141273	0.0182244	Q8Y627_ Dihydrofolate reductase_	lmo1873
Q8Y8Q1	0.0133395	0.0274432	Q8Y8Q1_ Lmo0845 protein_	lmo0845
Q8Y7K1	0.0129805	0.0302314	TRMFO_ Methylenetetrahydrofolate--tRNA-(uracil-5-)-methyltransferase TrmFO_	trmFO
Q8Y4A9	0.0124768	0.0797972	PRMC_ Release factor glutamine methyltransferase_	prmC
Q8Y8J7	0.0121885	0.0135696	Q8Y8J7_ Lmo0904 protein_	lmo0904
Q8Y9C3	0.0111029	0.0110341	Q8Y9C3_ Lmo0609 protein_	lmo0609
Q8Y6K8	0.0110448	0.0815359	Q8Y6K8_ MenF protein_	menF
Q8YAD4	0.0108062	0.0429487	GLMU_ Bifunctional protein GlmU_	glmU
Q8YAA2	0.0104271	0.033605	Q8YAA2_ Lmo0252 protein_	lmo0252
Q8Y963	0.010247	0.007066	Q8Y963_ Lmo0670 protein_	lmo0670
Q8Y3K4	0.00961394	0.0149375	Q8Y3K4_ Lmo2831 protein_	lmo2831
Q8Y525	0.00749346	0.0434608	Q8Y525_ Aminotransferase_	lmo2252
Q8Y3V7	0.00677538	0.015195	Q8Y3V7_ Lmo2724 protein_	lmo2724
Q8Y4N4	0.0056993	0.0228585	Q8Y4N4_ Lmo2401 protein_	lmo2401
Q8Y851	0.00389774	0.0158521	Q8Y851_ Lmo1067 protein_	lmo1067
Q8YAE6	0.00350279	0.00612941	Q8YAE6_ Lmo0184 protein_	lmo0184
Q8Y9T7	0.00287869	0.00590534	Q8Y9T7_ Lmo0436 protein_	lmo0436
Q8Y4I0	0.00170652	0.00325329	Q8Y4I0_ Lmo2460 protein_	lmo2460
Q927Y2	0.00142456	0.00725513	Q927Y2_ Ribosome hibernation promoting factor_	hpf
Q8Y626	0.00111409	0.00224747	TYSY_ Thymidylate synthase_	thyA
Q8Y5M4	0.000827914	0.00367389	Q8Y5M4_ Cell division protein FtsA_	ftsA
P25147	0	NaN	INLB_ Internalin B_	inlB
P33385	0	NaN	Y207_ Uncharacterized lipoprotein Lmo0207_	lmo0207
P58668	0	NaN	ISPG_ 4-hydroxy-3-methylbut-2-en-1-yl diphosphate synthase (flavodoxin)_	ispG
Q7AP95	0	NaN	Q7AP95_ LmaC protein_	lmaC
Q8Y3I9	0	NaN	RHAM_ L-rhamnose mutarotase_	rhaM
Q8Y3K7	0	NaN	Q8Y3K7_ Lmo2828 protein_	lmo2828
Q8Y3R0	0	NaN	Q8Y3R0_ Lmo2773 protein_	lmo2773
Q8Y3Y0	0	NaN	Q8Y3Y0_ Lmo2699 protein_	lmo2699
Q8Y408	0	NaN	Q8Y408_ Lmo2670 protein_	lmo2670
Q8Y479	0	NaN	Q8Y479_ Peptidoglycan anchored protein (LPXTG motif)_	lmo2576
Q8Y4B6	0	NaN	ATP6_ ATP synthase subunit a_	atpB
Q8Y4G2	0	NaN	LGT_ Phosphatidylglycerol--prolipoprotein diacylglyceryl transferase_	lgt
Q8Y4N6	0	NaN	Q8Y4N6_ Lmo2399 protein_	lmo2399
Q8Y4P8	0	NaN	Q8Y4P8_ Lmo2387 protein_	lmo2387
Q8Y4Q1	0	NaN	Q8Y4Q1_ Lmo2384 protein_	lmo2384
Q8Y4S2	0	NaN	Q8Y4S2_ Transmembrane protein_	lmo2360
Q8Y4T7	0	NaN	Q8Y4T7_ Lmo2345 protein_	lmo2345
Q8Y4T9	0	NaN	Q8Y4T9_ Lmo2343 protein_	lmo2343
Q8Y4V8	0	NaN	Q8Y4V8_ Gp44 [Bacteriophage A118]_	lmo2322
Q8Y4W5	0	NaN	Q8Y4W5_ Lmo2314 protein_	lmo2314
Q8Y4Y7	0	NaN	Q8Y4Y7_ Portein gp11 [Bacteriophage A118]_	lmo2292
Q8Y4Z1	0	NaN	Q8Y4Z1_ Protein gp15 [Bacteriophage A118]_	lmo2288
Q8Y541	0	NaN	Q8Y541_ Lmo2235 protein_	lmo2235
Q8Y587	0	NaN	Q8Y587_ Lmo2182 protein_	lmo2182
Q8Y599	0	NaN	Q8Y599_ Lmo2170 protein_	lmo2170
Q8Y5C5	0	NaN	Q8Y5C5_ Lmo2140 protein_	lmo2140
Q8Y5D2	0	NaN	Q8Y5D2_ Lmo2133 protein_	lmo2133
Q8Y5D3	0	NaN	Q8Y5D3_ Lmo2132 protein_	lmo2132
Q8Y5G4	0	NaN	Q8Y5G4_ Lmo2099 protein_	lmo2099
Q8Y5H7	0	NaN	Q8Y5H7_ Putative peptidoglycan bound protein (LPXTG motif)_	lmo2085
Q8Y5N2	0	NaN	NADA_ Quinolinate synthase A_	nadA
Q8Y5N4	0	NaN	NADB_ L-aspartate oxidase_	nadB
Q8Y5R5	0	NaN	Q8Y5R5_ L-threonine dehydratase_	ilvA
Q8Y5R6	0	NaN	LEUD_ 3-isopropylmalate dehydratase small subunit_	leuD
Q8Y5R9	0	NaN	LEU1_ 2-isopropylmalate synthase_	leuA
Q8Y5S1	0	NaN	Q8Y5S1_ Acetolactate synthase_	ilvB
Q8Y5V4	0	NaN	SCPA_ Segregation and condensation protein A_	scpA
Q8Y5Z5	0	NaN	Q8Y5Z5_ Lmo1908 protein_	lmo1908
Q8Y613	0	NaN	Y1889_ UPF0398 protein lmo1889_	lmo1889
Q8Y632	0	NaN	Q8Y632_ Lmo1868 protein_	lmo1868
Q8Y666	0	NaN	PYRK_ Dihydroorotate dehydrogenase B (NAD(+)), electron transfer subunit_	pyrK
Q8Y694	0	NaN	Y1802_ UPF0122 protein lmo1802_	lmo1802
Q8Y6E1	0	NaN	Q8Y6E1_ Lmo1746 protein_	lmo1746
Q8Y6E7	0	NaN	Q8Y6E7_ Lmo1740 protein_	lmo1740
Q8Y6F2	0	NaN	Q8Y6F2_ Transcription activator of glutamate synthase operon GltC_	gltC
Q8Y6F4	0	NaN	Q8Y6F4_ Lmo1733 protein_	lmo1733
Q8Y6I3	0	NaN	Q8Y6I3_ Lmo1701 protein_	lmo1701
Q8Y6I6	0	NaN	Q8Y6I6_ Lmo1698 protein_	lmo1698
Q8Y6K5	0	NaN	Q8Y6K5_ Lmo1679 protein_	lmo1679
Q8Y6K6	0	NaN	Q8Y6K6_ Lmo1678 protein_	lmo1678
Q8Y6N6	0	NaN	Q8Y6N6_ Lmo1648 protein_	lmo1648
Q8Y6U7	0	NaN	Q8Y6U7_ Lmo1584 protein_	lmo1584
Q8Y718	0	NaN	Q8Y718_ Lmo1508 protein_	lmo1508
Q8Y778	0	NaN	Q8Y778_ Lmo1418 protein_	lmo1418
Q8Y7L8	0	NaN	Q8Y7L8_ Lmo1256 protein_	lmo1256
Q8Y7Q0	0	NaN	Q8Y7Q0_ Lmo1223 protein_	lmo1223
Q8Y7W9	0	NaN	Q8Y7W9_ Regulatory protein similar to Salmonella typhimurium PocR protein_	lmo1150
Q8Y7X0	0	NaN	Q8Y7X0_ Lmo1149 protein_	lmo1149
Q8Y7X8	0	NaN	Q8Y7X8_ Lmo1141 protein_	lmo1141
Q8Y7X9	0	NaN	Q8Y7X9_ Lmo1140 protein_	lmo1140
Q8Y890	0	NaN	Q8Y890_ Lmo1025 protein_	lmo1025
Q8Y898	0	NaN	Q8Y898_ GbuC protein_	gbuC
Q8Y8I3	0	NaN	Q8Y8I3_ Lmo0919 protein_	lmo0919
Q8Y8V0	0	NaN	Q8Y8V0_ Lmo0792 protein_	lmo0792
Q8Y8V3	0	NaN	Q8Y8V3_ Lmo0789 protein_	lmo0789
Q8Y8W0	0	NaN	Q8Y8W0_ Lmo0782 protein_	lmo0782
Q8Y921	0	NaN	Q8Y921_ Putative fibronectin-binding protein_	lmo0721
Q8Y972	0	NaN	Q8Y972_ Lmo0661 protein_	lmo0661
Q8Y9B8	0	NaN	Q8Y9B8_ Lmo0614 protein_	lmo0614
Q8Y9C2	0	NaN	Q8Y9C2_ Lmo0610 protein_	lmo0610
Q8Y9F9	0	NaN	HISZ_ ATP phosphoribosyltransferase regulatory subunit_	hisZ
Q8Y9G0	0	NaN	HIS1_ ATP phosphoribosyltransferase_	hisG
Q8Y9G3	0	NaN	HIS5_ Imidazole glycerol phosphate synthase subunit HisH_	hisH
Q8Y9G4	0	NaN	HIS4_ 1-(5-phosphoribosyl)-5-[(5-phosphoribosylamino)methylideneamino] imidazole-4-carboxamide isomerase_	hisA
Q8Y9G5	0	NaN	HIS6_ Imidazole glycerol phosphate synthase subunit HisF_	hisF
Q8Y9G6	0	NaN	HIS3_ Phosphoribosyl-AMP cyclohydrolase_	hisI
Q8Y9L6	0	NaN	Q8Y9L6_ Lmo0511 protein_	lmo0511
Q8Y9P3	0	NaN	Q8Y9P3_ Lmo0481 protein_	lmo0481
Q8Y9T8	0	NaN	Q8Y9T8_ Putative peptidoglycan bound protein (LPXTG motif)_	lmo0435
Q8YA51	0	NaN	Q8YA51_ Lmo0311 protein_	lmo0311
Q8YA76	0	NaN	Q8YA76_ Lmo0283 protein_	lmo0283
Q8YA84	0	NaN	Q8YA84_ C-terminal part similar to B. subtilis ComEC protein_	lmo0275
Q8YA97	0	NaN	Q8YA97_ Lmo0257 protein_	lmo0257
Q8YAA9	0	NaN	Q8YAA9_ Lmo0242 protein_	lmo0242
Q8YAH2	0	NaN	Q8YAH2_ Lmo0154 protein_	lmo0154
Q92A30	0	NaN	Q92A30_ IlvN protein_	ilvN
Q92C58	0	NaN	Q92C58_ RNA-binding protein Hfq_	hfq
Q8Y4W2	-0.000605095	0.000757331	Q8Y4W2_ Lmo2317 protein_	lmo2317
Q8Y4G9	-0.000658952	0.00306154	Y2474_ Nucleotide-binding protein lmo2474_	lmo2474
Q8YAB3	-0.00115317	0.00413158	SYE_ Glutamate--tRNA ligase_	gltX
Q8Y7C5	-0.00229894	0.0072073	FOLD_ Bifunctional protein FolD_	folD
Q7AP67	-0.00373406	0.00247692	Q7AP67_ OpuCC protein_	opuCC
Q8Y7F8	-0.00454508	0.00552124	Q8Y7F8_ Lmo1323 protein_	lmo1323
Q8Y3N3	-0.00481225	0.0200582	RSMG_ Ribosomal RNA small subunit methyltransferase G_	rsmG
Q8Y924	-0.00521459	0.0202004	Q8Y924_ Lmo0718 protein_	lmo0718
Q8Y3U9	-0.00536085	0.00637651	Q8Y3U9_ Lmo2732 protein_	lmo2732
Q8Y7L6	-0.00546486	0.00900605	Q8Y7L6_ Lmo1261 protein_	lmo1261
Q8Y6E2	-0.00611642	0.0129368	Q8Y6E2_ Lmo1745 protein_	lmo1745
Q8Y3T4	-0.00666555	0.132846	SYS_ Serine--tRNA ligase_	serS
Q8Y9Q2	-0.00807533	0.0395041	Q8Y9Q2_ Lmo0471 protein_	lmo0471
Q8Y859	-0.00828442	0.0188931	Q8Y859_ Lmo1059 protein_	lmo1059
Q8Y5I2	-0.00923483	0.0154678	Q8Y5I2_ Lmo2080 protein_	lmo2080
Q8Y447	-0.0100068	0.0292532	RL15_ 50S ribosomal protein L15_	rplO
P0A4J8	-0.0101969	0.0185007	RSBV_ Anti-sigma-B factor antagonist_	rsbV
Q48793	-0.0102328	0.0696095	KPRS1_ Ribose-phosphate pyrophosphokinase 1_	prs1
P58588	-0.0105221	0.0231775	GNGF_ Gluconeogenesis factor_	lmo2473
Q8Y3V4	-0.0114466	0.0150684	Q8Y3V4_ Lmo2727 protein_	lmo2727
Q7AP79	-0.0124071	0.07131	Q7AP79_ RNA polymerase sigma factor_	sigB
Q8Y577	-0.0126141	0.032788	SYW_ Tryptophan--tRNA ligase_	trpS
Q8Y788	-0.0126468	0.04613	MUTL_ DNA mismatch repair protein MutL_	mutL
Q8Y765	-0.0138739	0.0599244	Q8Y765_ Aspartokinase_	lmo1436
Q8YAR2	-0.0141833	0.0385313	RL9_ 50S ribosomal protein L9_	rplI
Q8Y660	-0.0146258	0.0393569	PYRR_ Bifunctional protein PyrR_	pyrR
Q8Y6T4	-0.0156638	0.0440546	SYY_ Tyrosine--tRNA ligase_	tyrS
Q8Y5M5	-0.0164738	0.121838	Q8Y5M5_ Cell division protein FtsZ_	ftsZ
Q8Y6L8	-0.0167103	0.0309028	Q8Y6L8_ Peptidoglycan linked protein (LPxTG)_	lmo1666
Q8Y4C0	-0.0194528	0.168203	ATPA2_ ATP synthase subunit alpha 2_	atpA2
Q8Y9D8	-0.0197411	0.0418264	Q8Y9D8_ Lmo0592 protein_	lmo0592
Q8Y4A4	-0.0206577	0.0841716	Q8Y4A4_ Homoserine dehydrogenase_	hom
Q8YAG4	-0.0221435	0.0288942	Q8YAG4_ Lmo0162 protein_	lmo0162
Q92AJ3	-0.02219	0.0764648	Q92AJ3_ Lmo1815 protein_	lmo1815
Q8Y4X4	-0.0223436	0.0332782	Q8Y4X4_ Lmo2305 protein_	lmo2305
Q8Y7J1	-0.0227845	0.0528886	Q8Y7J1_ DNA topoisomerase 4 subunit B_	parE
Q8Y5N9	-0.0229176	0.519643	DAPF_ Diaminopimelate epimerase_	dapF
Q8Y6V8	-0.0243918	0.0814396	ACCD_ Acetyl-coenzyme A carboxylase carboxyl transferase subunit beta_	accD
Q8Y5F0	-0.025489	0.0658358	Q8Y5F0_ Lmo2114 protein_	lmo2114
Q8Y5U6	-0.0256072	0.041329	Q8Y5U6_ Lmo1959 protein_	lmo1959
Q8Y9S2	-0.026131	0.130757	Q8Y9S2_ Lmo0451 protein_	lmo0451
Q8Y9L0	-0.02615	0.0765079	Q8Y9L0_ Lmo0517 protein_	lmo0517
Q8Y6D0	-0.0267678	0.0994741	DNLJ_ DNA ligase_	ligA
Q8Y8D4	-0.0269304	0.0966525	DLTA_ D-alanine--D-alanyl carrier protein ligase_	dltA
Q8Y7H2	-0.0272018	0.0498335	Q8Y7H2_ Lmo1308 protein_	lmo1308
Q8Y595	-0.0272905	0.00451518	Q8Y595_ Lmo2174 protein_	lmo2174
Q8Y3V6	-0.0276464	0.00289357	Q8Y3V6_ Lmo2725 protein_	lmo2725
Q8Y7N1	-0.0280794	0.00339999	Q8Y7N1_ Lmo1243 protein_	lmo1243
Q8Y5F6	-0.0290308	0.0459064	Q8Y5F6_ Lmo2108 protein_	lmo2108
Q8Y4S8	-0.0292463	0.0936874	Q8Y4S8_ Lmo2354 protein_	lmo2354
Q8Y9D0	-0.0293445	0.0469085	Q8Y9D0_ Lmo0602 protein_	lmo0602
Q8Y747	-0.0308345	0.0844392	YBEY_ Endoribonuclease YbeY_	ybeY
Q8Y6Z6	-0.0315346	0.21533	LDH2_ L-lactate dehydrogenase 2_	ldh2
Q8Y4A2	-0.0316751	0.0677016	MURA2_ UDP-N-acetylglucosamine 1-carboxyvinyltransferase 2_	murA2
Q8Y515	-0.0319908	0.0376065	Q8Y515_ Lmo2263 protein_	lmo2263
Q8Y6M1	-0.032673	0.223394	Q8Y6M1_ AnsB protein_	ansB
Q8Y614	-0.0341546	0.0997078	GPSB_ Cell cycle protein GpsB_	gpsB
Q8Y4K7	-0.0342845	0.152251	Q8Y4K7_ Lmo2431 protein_	lmo2431
Q8Y445	-0.0351789	0.0809643	RL18_ 50S ribosomal protein L18_	rplR
Q92BL2	-0.0352676	0.129831	Y1501_ UPF0473 protein lmo1501_	lmo1501
Q8YAG2	-0.0354641	0.116614	YABA_ Initiation-control protein YabA_	lmo0164
Q8YAF2	-0.0354831	0.104516	SYM_ Methionine--tRNA ligase_	metG
Q8YAR1	-0.0384272	0.219716	PURA_ Adenylosuccinate synthetase_	purA
Q8Y7Y8	-0.0388898	0.10247	Q8Y7Y8_ Lmo1131 protein_	lmo1131
Q9ZIM1	-0.0398814	0.0510118	Y216_ Uncharacterized protein Lmo0216_	lmo0216
Q8Y5V7	-0.0418012	0.131736	Q8Y5V7_ ResD protein_	resD
Q8Y6X0	-0.0426978	0.0632534	Q8Y6X0_ Chromosome replication initiation / membrane attachment protein DnaB_	dnaB
Q8Y7C4	-0.0429264	0.0720182	EX7L_ Exodeoxyribonuclease 7 large subunit_	xseA
Q8Y6W4	-0.0435204	0.133368	Q8Y6W4_ Citrate synthase_	citZ
P66503	-0.0448309	0.131376	RS20_ 30S ribosomal protein S20_	rpsT
Q8Y9I7	-0.045832	0.113258	Q8Y9I7_ Lmo0541 protein_	lmo0541
P67055	-0.0491373	0.0905981	MENG_ Demethylmenaquinone methyltransferase_	menG
Q8Y8C6	-0.051733	0.149568	Q8Y8C6_ Lmo0982 protein_	lmo0982
Q8Y4P9	-0.0521438	0.140593	Q8Y4P9_ Lmo2386 protein_	lmo2386
Q8Y573	-0.0521533	0.121371	FABH_ 3-oxoacyl-[acyl-carrier-protein] synthase 3_	fabH
Q8Y8D5	-0.0527119	0.476969	Q8Y8D5_ Enoyl-[acyl-carrier-protein] reductase [NADH]_	lmo0970
Q8Y3P3	-0.0527309	0.133469	Q8Y3P3_ Lmo2792 protein_	lmo2792
P65110	-0.0530382	0.0805611	IF1_ Translation initiation factor IF-1_	infA
Q8Y4L8	-0.0537204	0.163907	METN2_ Methionine import ATP-binding protein MetN 2_	metN2
Q8Y6R8	-0.0544438	0.0916656	TRMB_ tRNA (guanine-N(7)-)-methyltransferase_	trmB
Q7AP64	-0.0548535	0.15922	Q7AP64_ Lmo1453 protein_	lmo1453
Q8Y7K2	-0.0553118	0.197912	Q8Y7K2_ DNA topoisomerase 1_	topA
Q8Y4R0	-0.0561112	0.0384171	Q8Y4R0_ Aspartokinase_	lmo2374
Q8Y6Z9	-0.0566941	0.204589	QUEA_ S-adenosylmethionine:tRNA ribosyltransferase-isomerase_	queA
Q8Y9J0	-0.0571947	0.16483	Q8Y9J0_ Lmo0538 protein_	lmo0538
Q8Y6T2	-0.0580332	0.351352	Q8Y6T2_ 3-deoxy-D-arabino-heptulosonate 7-phosphate synthase_	aroA
Q8Y9Q0	-0.058878	0.584305	Q8Y9Q0_ Lmo0474 protein_	lmo0474
Q8Y4W0	-0.0590459	0.152568	Q8Y4W0_ Lmo2319 protein_	lmo2319
Q8Y7F9	-0.059426	0.291855	Q8Y7F9_ Transcription termination/antitermination protein NusA_	nusA
Q8Y7B6	-0.0607397	0.249191	BUK_ Probable butyrate kinase_	buk
Q8Y431	-0.0607894	0.183889	Q8Y431_ Lmo2643 protein_	lmo2643
Q8Y873	-0.0608617	0.311343	Q8Y873_ Lmo1044 protein_	lmo1044
P52331	-0.061744	0.250017	SIGA_ RNA polymerase sigma factor SigA_	sigA
Q8Y5M1	-0.0619267	0.169145	MURD_ UDP-N-acetylmuramoylalanine--D-glutamate ligase_	murD
P47847	-0.0646882	0.467152	SECA1_ Protein translocase subunit SecA 1_	secA1
Q8Y3S6	-0.0648128	0.0581926	Q8Y3S6_ Lmo2755 protein_	lmo2755
Q8Y6C3	-0.0649659	0.194708	PUR5_ Phosphoribosylformylglycinamidine cyclo-ligase_	purM
Q8Y3P1	-0.0665478	0.304861	NOC_ Nucleoid occlusion protein_	noc
Q8YA95	-0.0669955	0.102217	Q8YA95_ Lmo0260 protein_	lmo0260
P66125	-0.0671856	0.643661	RL27_ 50S ribosomal protein L27_	rpmA
Q8Y6G7	-0.0680315	0.176168	Q8Y6G7_ Lmo1720 protein_	lmo1720
Q8Y5C6	-0.0682533	0.173717	Q8Y5C6_ Lmo2139 protein_	lmo2139
Q8Y907	-0.0691525	0.0116461	Q8Y907_ Lmo0735 protein_	lmo0735
Q8Y5G2	-0.0702544	0.555374	PDXS_ Pyridoxal 5-phosphate synthase subunit PdxS_	pdxS
Q8Y7B3	-0.0709957	0.180503	Q8Y7B3_ Lmo1373 protein_	lmo1373
Q8Y9J4	-0.0710739	0.205438	Y533_ UPF0237 protein lmo0533_	lmo0533
Q8Y678	-0.0712048	0.204156	STP1_ Serine/threonine phosphatase stp_	stp
Q8Y8J4	-0.0743285	0.259798	Q8Y8J4_ Lmo0907 protein_	lmo0907
Q48768	-0.0765736	0.809775	CHEA_ Chemotaxis protein CheA_	cheA
Q8Y6J3	-0.0768471	0.132993	Q8Y6J3_ Deoxyuridine 5-triphosphate nucleotidohydrolase_	lmo1691
Q9AGE7	-0.0776328	0.253827	CH10_ 10 kDa chaperonin_	groS
Q8Y401	-0.077996	0.245476	Q8Y401_ Lmo2677 protein_	lmo2677
Q8Y3T9	-0.078033	0.0882167	Q8Y3T9_ Lmo2742 protein_	lmo2742
Q8Y5Y8	-0.0789707	0.201785	Q8Y5Y8_ Lmo1915 protein_	lmo1915
Q8Y7W0	-0.0814059	0.0991072	Q8Y7W0_ Lmo1159 protein_	lmo1159
Q8Y6S8	-0.0818389	0.269891	MURC_ UDP-N-acetylmuramate--L-alanine ligase_	murC
Q8Y6V9	-0.0822349	0.327302	ACCA_ Acetyl-coenzyme A carboxylase carboxyl transferase subunit alpha_	accA
Q8Y942	-0.0824323	0.0835557	Q8Y942_ Lmo0699 protein_	lmo0699
Q8YAK4	-0.0839435	0.107135	Q8YAK4_ Lmo0120 protein_	lmo0120
Q8YAG5	-0.0845391	0.154534	Q8YAG5_ Lmo0161 protein_	lmo0161
Q8Y672	-0.0847756	0.284526	KGUA_ Guanylate kinase_	gmk
Q8Y4N7	-0.0853417	0.309499	Q8Y4N7_ Low temperature requirement C protein, also similar to B. subtilis YutG protein_	ltrC
Q8Y4V2	-0.0862889	0.144285	Q8Y4V2_ Lmo2328 protein_	lmo2328
Q8Y556	-0.0871316	0.204711	YHAM_ 3-5 exoribonuclease YhaM_	yhaM
Q8Y895	-0.0871432	0.196826	Q8Y895_ Lmo1019 protein_	lmo1019
Q8Y8U5	-0.0874283	0.164388	Q8Y8U5_ Lmo0797 protein_	lmo0797
Q8Y478	-0.0875551	0.387295	Q8Y478_ Lmo2577 protein_	lmo2577
Q8Y5Y9	-0.0877399	0.150176	Q8Y5Y9_ Lmo1914 protein_	lmo1914
Q927L7	-0.0885667	0.745399	RL14_ 50S ribosomal protein L14_	rplN
Q8Y6K9	-0.0890599	0.317717	MEND_ 2-succinyl-5-enolpyruvyl-6-hydroxy-3-cyclohexene-1-carboxylate synthase_	menD
Q8Y8H4	-0.0892225	0.258531	Q8Y8H4_ Lmo0930 protein_	lmo0930
Q8Y3S7	-0.0892288	0.85318	Q8Y3S7_ Lmo2754 protein_	lmo2754
Q8YAJ9	-0.0899438	0.0898438	Q8YAJ9_ Lmo0125 protein_	lmo0125
Q8Y985	-0.0911751	0.186117	Q8Y985_ Lmo0648 protein_	lmo0648
Q8Y6T8	-0.0919048	0.548318	EZRA_ Septation ring formation regulator EzrA_	ezrA
Q8Y444	-0.0925447	0.734386	RL6_ 50S ribosomal protein L6_	rplF
Q92CZ4	-0.092682	0.638732	Y1028_ UPF0356 protein lmo1028_	lmo1028
Q8Y7N9	-0.0928172	0.23316	Q8Y7N9_ Aspartokinase_	lmo1235
Q8Y7E9	-0.0929925	0.13873	Q8Y7E9_ Lmo1333 protein_	lmo1333
Q927W3	-0.0944329	0.252373	ATPG_ ATP synthase gamma chain_	atpG
Q8Y421	-0.0974626	0.840476	EFG_ Elongation factor G_	fusA
Q8Y645	-0.0982683	0.222159	Q8Y645_ Lmo1855 protein_	lmo1855
Q8Y722	-0.0999051	1.68604	SYA_ Alanine--tRNA ligase_	alaS
Q8Y553	-0.099959	0.324414	Y2223_ UPF0342 protein lmo2223_	lmo2223
Q8Y641	-0.101189	0.176685	MSRB_ Peptide methionine sulfoxide reductase MsrB_	msrB
Q8Y8P1	-0.101234	0.496183	DDL_ D-alanine--D-alanine ligase_	ddl
Q8Y604	-0.102087	0.219628	Q8Y604_ 3-5 exonuclease DinG_	dinG
Q8Y5L2	-0.103774	2.2566	PANE_ Putative 2-dehydropantoate 2-reductase_	lmo2046
Q8YAW2	-0.10393	0.494182	DNAA_ Chromosomal replication initiator protein DnaA_	dnaA
Q8Y897	-0.104037	1.59234	Q8Y897_ Lmo1017 protein_	lmo1017
Q928R7	-0.104517	0.313686	Q928R7_ Lmo2366 protein_	lmo2366
Q8Y7L9	-0.104595	0.282296	Q8Y7L9_ Lmo1255 protein_	lmo1255
Q8Y7G0	-0.105642	0.150613	RIMP_ Ribosome maturation factor RimP_	rimP
Q8Y6X2	-0.105991	0.446379	SYT_ Threonine--tRNA ligase_	thrS
Q928N1	-0.107541	0.281683	Q928N1_ Lmo2402 protein_	lmo2402
Q8Y708	-0.107856	0.826125	SYH_ Histidine--tRNA ligase_	hisS
Q8Y4B9	-0.108161	0.411539	ATPD_ ATP synthase subunit delta_	atpH
Q8Y8A2	-0.108272	0.250186	Q8Y8A2_ Lmo1010 protein_	lmo1010
P0A3L1	-0.108983	0.262469	IF3_ Translation initiation factor IF-3_	infC
Q8Y8W6	-0.109745	0.931809	Q8Y8W6_ Lmo0776 protein_	lmo0776
Q8YAA4	-0.110171	0.858621	RL1_ 50S ribosomal protein L1_	rplA
Q8Y9H4	-0.110946	1.26614	Q8Y9H4_ Lmo0554 protein_	lmo0554
Q8Y4Z9	-0.111972	0.273292	Q8Y4Z9_ Protein gp23 [Bacteriophage A118]_	lmo2280
Q8Y736	-0.11417	0.213684	Q8Y736_ Lmo1487 protein_	lmo1487
Q8Y8N0	-0.114657	2.02204	CSHA_ ATP-dependent RNA helicase CshA_	cshA
Q8Y6M7	-0.114803	0.795504	EFTS_ Elongation factor Ts_	tsf
Q8Y948	-0.11489	0.363575	Q8Y948_ Lmo0689 protein_	lmo0689
Q8Y7F1	-0.115553	0.761167	PNP_ Polyribonucleotide nucleotidyltransferase_	pnp
P0A4H5	-0.116047	0.787294	CHEY_ Chemotaxis protein CheY_	cheY
Q8Y3P9	-0.1167	0.848171	CATA_ Catalase_	kat
Q8Y5X4	-0.117411	0.14636	NDK_ Nucleoside diphosphate kinase_	ndk
Q8Y9K6	-0.117652	0.53342	Q8Y9K6_ Lmo0521 protein_	lmo0521
Q8Y594	-0.11868	0.312367	Q8Y594_ Lmo2175 protein_	lmo2175
Q8Y4C1	-0.119092	0.549229	ATPB2_ ATP synthase subunit beta 2_	atpD2
Q8Y7C3	-0.119203	0.185203	EX7S_ Exodeoxyribonuclease 7 small subunit_	xseB
Q8Y4R7	-0.119516	0.531495	G6PI_ Glucose-6-phosphate isomerase_	pgi
Q8Y497	-0.119709	0.174497	Q8Y497_ Lmo2557 protein_	lmo2557
Q8Y4H1	-0.120157	1.063	NAMA_ NADPH dehydrogenase_	namA
Q8Y7B9	-0.120743	0.223863	ARGR_ Arginine repressor_	argR
Q7AP93	-0.121354	0.139655	Q7AP93_ Antigen A_	lmaA
Q8YAD2	-0.12177	0.241939	Q8YAD2_ Lmo0212 protein_	lmo0212
Q8Y657	-0.122529	0.208585	Q8Y657_ Pseudouridine synthase_	lmo1843
Q8Y4G6	-0.123943	0.30356	Q8Y4G6_ UDP-glucose 4-epimerase_	galE
Q8YA56	-0.124037	0.679595	Q8YA56_ Lmo0305 protein_	lmo0305
Q8Y8E7	-0.124637	0.366734	NAGB_ Glucosamine-6-phosphate deaminase_	nagB
Q8Y7L7	-0.125149	0.273159	Q8Y7L7_ Lmo1258 protein_	lmo1258
Q926Y9	-0.128141	0.8991	Q926Y9_ Inosine-5-monophosphate dehydrogenase_	guaB
Q8YA72	-0.128155	0.560776	Q8YA72_ Lmo0287 protein_	lmo0287
Q8Y4M4	-0.129009	0.431352	Q8Y4M4_ Cysteine desulfurase_	lmo2413
Q8Y4X6	-0.129061	0.209841	Q8Y4X6_ Protein gp66 [Bacteriophage A118]_	lmo2303
Q8YAJ6	-0.129232	0.187802	Q8YAJ6_ Lmo0129 protein_	lmo0129
Q8Y6G8	-0.13098	0.634879	Q8Y6G8_ Lmo1718 protein_	lmo1718
Q8Y5N8	-0.131779	1.52875	SYI_ Isoleucine--tRNA ligase_	ileS
Q8Y767	-0.131939	0.919622	Q8Y767_ Ribonuclease J_	rnj
Q8Y3N4	-0.13229	0.215727	NANE_ Putative N-acetylmannosamine-6-phosphate 2-epimerase_	nanE
Q8Y892	-0.133074	0.274137	Q8Y892_ Lmo1022 protein_	lmo1022
Q8Y6R3	-0.13435	0.455604	Q8Y6R3_ Lmo1621 protein_	lmo1621
Q8Y902	-0.134692	0.0181229	Q8Y902_ Lmo0740 protein_	lmo0740
Q8Y4N0	-0.136586	0.29612	Q8Y4N0_ Lmo2406 protein_	lmo2406
Q8Y5U0	-0.137566	0.348732	Q8Y5U0_ Lmo1965 protein_	lmo1965
Q8Y7D4	-0.138935	0.669137	GCSPA_ Probable glycine dehydrogenase (decarboxylating) subunit 1_	gcvPA
Q8Y9U5	-0.139188	0.831229	Q8Y9U5_ Lmo0425 protein_	lmo0425
Q8Y8K6	-0.142085	0.594805	RSBW_ Serine-protein kinase RsbW_	rsbW
Q8Y6G1	-0.142678	1.22454	Q8Y6G1_ Lmo1726 protein_	lmo1726
Q8Y6F0	-0.144879	0.481723	Q8Y6F0_ Lmo1737 protein_	lmo1737
O32823	-0.146982	0.845788	TRXB_ Thioredoxin reductase_	trxB
Q8Y964	-0.147165	0.284454	Q8Y964_ Lmo0669 protein_	lmo0669
Q8Y6T3	-0.148001	1.1984	Q8Y6T3_ Catabolite control protein A_	ccpA
Q8YAF6	-0.148381	0.269388	Q8YAF6_ Lmo0170 protein_	lmo0170
Q8Y7B0	-0.148584	0.801743	Q8Y7B0_ 6-phosphogluconate dehydrogenase, decarboxylating_	lmo1376
Q8Y7K9	-0.148666	1.42709	CLPX_ ATP-dependent Clp protease ATP-binding subunit ClpX_	clpX
Q8Y5X0	-0.149034	0.357285	Q8Y5X0_ Lmo1935 protein_	lmo1935
Q8Y5H9	-0.149114	0.63093	Q8Y5H9_ Lmo2083 protein_	lmo2083
Q8Y4W4	-0.149397	0.367701	Q8Y4W4_ Lmo2315 protein_	lmo2315
Q7AP66	-0.150705	0.278174	Q7AP66_ OpuCB protein_	opuCB
Q8Y405	-0.150827	0.671498	Q8Y405_ Lmo2673 protein_	lmo2673
Q8Y8K5	-0.151632	0.24802	Q8Y8K5_ Indirect negative regulation of sigma B dependant gene expression (Serine phosphatase)_	rsbX
Q8Y5V5	-0.152052	0.340152	SCPB_ Segregation and condensation protein B_	scpB
Q8Y3R3	-0.152245	0.311624	GSHAB_ Glutathione biosynthesis bifunctional protein GshAB_	gshAB
Q8Y8E2	-0.153067	1.1242	Q8Y8E2_ Listeria epitope LemA_	lemA
Q8Y579	-0.154416	0.347889	Q8Y579_ Lmo2195 protein_	lmo2195
Q8Y5V2	-0.156749	1.16799	Q8Y5V2_ Purine nucleoside phosphorylase_	pnp
Q8Y6X1	-0.156808	0.442905	Q8Y6X1_ Primosome component (Helicase loader) DnaI_	dnaI
Q8Y7I4	-0.157129	1.94933	Q8Y7I4_ Glycerol-3-phosphate dehydrogenase_	glpD
Q8Y3Y1	-0.157688	0.367285	Q8Y3Y1_ Lmo2698 protein_	lmo2698
Q8Y8Q2	-0.157959	0.344739	Q8Y8Q2_ Lmo0844 protein_	lmo0844
Q8Y6I5	-0.159289	0.833277	Q8Y6I5_ Lmo1699 protein_	lmo1699
Q8Y876	-0.161103	0.343106	Q8Y876_ Lmo1041 protein_	lmo1041
Q8Y702	-0.162161	0.22954	Q8Y702_ Lmo1528 protein_	lmo1528
Q8Y3T8	-0.162489	0.320176	TAL1_ Probable transaldolase 1_	tal1
Q8Y9P2	-0.162974	0.42342	RLMN_ Probable dual-specificity RNA methyltransferase RlmN_	rlmN
O69192	-0.164415	0.691816	PEPC_ Aminopeptidase C_	pepC
Q8Y623	-0.164816	0.763688	MNTR_ HTH-type transcriptional regulator MntR_	mntR
Q8Y6W9	-0.166915	1.13549	NRDR_ Transcriptional repressor NrdR_	nrdR
Q8Y7B4	-0.167596	0.68224	Q8Y7B4_ 2-oxoisovalerate dehydrogenase subunit alpha_	lmo1372
Q8Y6M4	-0.167819	2.10289	SYL_ Leucine--tRNA ligase_	leuS
Q8Y920	-0.168166	0.414462	Q8Y920_ Lmo0722 protein_	lmo0722
Q8Y6T1	-0.170855	0.554732	Q8Y6T1_ Lmo1602 protein_	lmo1602
P58730	-0.173713	0.216978	MENE_ 2-succinylbenzoate--CoA ligase_	menE
Q8Y764	-0.174119	0.935748	Q8Y764_ Aspartate-semialdehyde dehydrogenase_	asd
Q8Y6B1	-0.174732	0.658303	PEPT_ Peptidase T_	pepT
Q8Y5J3	-0.176577	0.247741	Q8Y5J3_ Lmo2067 protein_	lmo2067
Q8YA94	-0.177201	0.65923	Q8YA94_ Lmo0261 protein_	lmo0261
Q8Y3X0	-0.177607	0.705253	Q8Y3X0_ Lmo2709 protein_	lmo2709
Q8Y5D7	-0.17821	0.592279	Q8Y5D7_ Lmo2128 protein_	lmo2128
Q8Y7G7	-0.178502	0.705632	RRF_ Ribosome-recycling factor_	frr
P66383	-0.178539	0.5031	RS13_ 30S ribosomal protein S13_	rpsM
Q8Y4X1	-0.179204	0.675351	SSB2_ Single-stranded DNA-binding protein 2_	ssb2
Q8Y849	-0.180008	0.275633	Q8Y849_ Lmo1069 protein_	lmo1069
Q8Y6R4	-0.182237	1.20621	Q8Y6R4_ Lmo1620 protein_	lmo1620
Q8Y749	-0.182902	0.244456	Q8Y749_ Cytidine deaminase_	lmo1463
Q8Y730	-0.184534	1.49208	Q8Y730_ Lmo1493 protein_	lmo1493
Q8YAC8	-0.185721	0.713297	Q8YAC8_ Polyribonucleotide nucleotidyltransferase domain present_	lmo0218
Q8YAT3	-0.186947	0.218156	Q8YAT3_ Lmo0030 protein_	lmo0030
Q8Y9H5	-0.187055	1.57352	Q8Y9H5_ Lmo0553 protein_	lmo0553
Q8Y6A4	-0.187943	0.220042	Q8Y6A4_ Lmo1791 protein_	lmo1791
Q8Y4W3	-0.188684	0.252674	Q8Y4W3_ Lmo2316 protein_	lmo2316
Q8Y628	-0.188883	0.0280807	Q8Y628_ Lmo1872 protein_	lmo1872
Q8Y9J2	-0.189365	0.523713	Q8Y9J2_ Lmo0535 protein_	lmo0535
Q8Y969	-0.189547	0.25184	Q8Y969_ Lmo0664 protein_	lmo0664
Q7AP94	-0.189918	0.518372	Q7AP94_ Antigen B_	lmaB
Q8Y6J9	-0.190197	1.8418	GSA2_ Glutamate-1-semialdehyde 2,1-aminomutase 2_	hemL2
Q8Y495	-0.191214	1.49955	PYRG_ CTP synthase_	pyrG
Q8Y928	-0.194031	0.61744	Q8Y928_ Lmo0714 protein_	lmo0714
Q8Y4U0	-0.194354	0.173905	Q8Y4U0_ Pseudouridine synthase_	lmo2342
Q8Y893	-0.195666	0.248796	Q8Y893_ Sensor histidine kinase_	lmo1021
Q8Y9P1	-0.198164	0.363574	Q8Y9P1_ Lmo0483 protein_	lmo0483
Q92AU7	-0.199373	0.414073	Q92AU7_ Lmo1710 protein_	lmo1710
Q8Y8V9	-0.200204	0.533246	Q8Y8V9_ Lmo0783 protein_	lmo0783
Q8Y640	-0.200937	1.65418	MSRA_ Peptide methionine sulfoxide reductase MsrA_	msrA
Q8Y691	-0.201002	0.259927	RNC_ Ribonuclease 3_	rnc
Q8Y5R4	-0.201443	0.194559	Q8Y5R4_ Alpha-acetolactate decarboxylase_	lmo1992
Q8Y4B2	-0.201554	0.671478	GLYA_ Serine hydroxymethyltransferase_	glyA
Q8Y941	-0.202947	1.32485	Q8Y941_ Lmo0700 protein_	lmo0700
Q927L9	-0.203705	1.03902	RL5_ 50S ribosomal protein L5_	rplE
Q8Y6M0	-0.207622	0.572423	METK_ S-adenosylmethionine synthase_	metK
Q8Y6H3	-0.207669	0.743511	Q8Y6H3_ Lmo1713 protein_	lmo1713
Q8Y8M7	-0.207675	0.180344	Q8Y8M7_ Lmo0869 protein_	lmo0869
Q8YAV0	-0.207926	0.932782	Q8YAV0_ Quinol oxidase subunit 2_	qoxA
Q8Y4M2	-0.208989	0.764306	Q8Y4M2_ Lmo2415 protein_	lmo2415
Q8Y5B2	-0.209595	0.623058	Q8Y5B2_ Ribonucleoside-diphosphate reductase_	lmo2155
Q8Y4K4	-0.210352	0.46879	DCEC_ Probable glutamate decarboxylase gamma_	lmo2434
P0DJO8	-0.211478	1.61957	MOGR_ Motility gene repressor MogR_	mogR
Q8Y5B4	-0.214639	1.10818	Q8Y5B4_ Lmo2153 protein_	lmo2153
Q8Y4P6	-0.216687	0.787633	Q8Y4P6_ Lmo2389 protein_	lmo2389
Q8Y781	-0.217474	0.839801	Q8Y781_ Lmo1415 protein_	lmo1415
Q8Y4W1	-0.217521	0.337872	Q8Y4W1_ Lmo2318 protein_	lmo2318
Q8Y4U1	-0.217761	0.57518	Q8Y4U1_ Lmo2341 protein_	lmo2341
Q8YAE1	-0.2178	0.274856	ISPE_ 4-diphosphocytidyl-2-C-methyl-D-erythritol kinase_	ispE
Q7AP52	-0.217876	0.519052	Q7AP52_ Lmo2196 protein_	lmo2196
Q928M6	-0.219148	1.03235	Q928M6_ Lmo2411 protein_	lmo2411
Q7AP81	-0.22128	1.31229	Q7AP81_ MotB protein_	motB
O31149	-0.221425	1.36115	PT1_ Phosphoenolpyruvate-protein phosphotransferase_	ptsI
Q8Y6Y4	-0.221551	0.186871	MREC_ Cell shape-determining protein MreC_	mreC
Q8Y4L5	-0.221875	0.367422	Q8Y4L5_ Lmo2422 protein_	lmo2422
Q8Y5V1	-0.223509	3.01235	DEOB_ Phosphopentomutase_	deoB
Q8Y8I9	-0.22415	0.47693	Q8Y8I9_ Aldehyde dehydrogenase_	lmo0913
Q8Y450	-0.224316	1.04354	RL17_ 50S ribosomal protein L17_	rplQ
Q8YAR9	-0.226391	0.996903	RS6_ 30S ribosomal protein S6_	rpsF
Q8Y4H9	-0.228523	1.16474	Q8Y4H9_ Lmo2462 protein_	lmo2462
Q8YAM0	-0.228783	0.804261	Q8YAM0_ Lmo0098 protein_	lmo0098
Q8Y754	-0.228911	1.35949	SYGB_ Glycine--tRNA ligase beta subunit_	glyS
Q8YAJ4	-0.229182	0.277179	Q8YAJ4_ Lmo0131 protein_	lmo0131
Q8YA14	-0.229214	0.608396	Q8YA14_ Lmo0352 protein_	lmo0352
Q8Y8H3	-0.229652	1.88657	Q8Y8H3_ Lipoate--protein ligase_	lmo0931
Q8YAB9	-0.230329	0.403751	Q8YAB9_ tRNA-dihydrouridine synthase_	lmo0227
Q8Y5K6	-0.233681	0.75064	Q8Y5K6_ Lmo2053 protein_	lmo2053
Q8Y3R9	-0.234473	0.594669	BGLK_ Beta-glucoside kinase_	bglK
Q8Y4M3	-0.237009	1.84938	Q8Y4M3_ Lmo2414 protein_	lmo2414
Q8Y559	-0.237238	0.308912	Q8Y559_ Lmo2217 protein_	lmo2217
Q8Y7N2	-0.238085	0.850833	Q8Y7N2_ Lmo1242 protein_	lmo1242
Q8Y8W7	-0.238755	0.455317	Q8Y8W7_ Lmo0775 protein_	lmo0775
Q8Y3U7	-0.241595	0.677488	Q8Y3U7_ Lmo2734 protein_	lmo2734
Q8Y862	-0.241602	0.763719	Q8Y862_ Dihydrolipoyl dehydrogenase_	PdhD
Q8Y9X2	-0.24163	0.520144	Q8Y9X2_ Pyrroline-5-carboxylate reductase_	proC
Q8Y404	-0.242407	0.581261	Q8Y404_ Lmo2674 protein_	lmo2674
Q8Y565	-0.242798	1.21631	HEMH_ Ferrochelatase_	hemH
Q8Y8G9	-0.246174	0.862901	Q8Y8G9_ Putative tRNA (cytidine(34)-2-O)-methyltransferase_	lmo0935
Q8Y9Z2	-0.246971	0.0331274	Q8Y9Z2_ Lmo0375 protein_	lmo0375
Q8Y4B3	-0.247076	0.993004	UPP_ Uracil phosphoribosyltransferase_	upp
Q8Y8G8	-0.24709	0.710271	Q8Y8G8_ Lmo0936 protein_	lmo0936
Q8Y436	-0.24795	1.0924	Q8Y436_ Lmo2637 protein_	lmo2637
Q8Y8D7	-0.248596	0.880278	NADK1_ NAD kinase 1_	nadK1
Q8Y9H0	-0.249629	0.965392	Q8Y9H0_ Lmo0558 protein_	lmo0558
Q8Y8D0	-0.251503	2.06429	Q8Y8D0_ Branched-chain-amino-acid aminotransferase_	lmo0978
Q8Y9L2	-0.251687	1.42767	Q8Y9L2_ Lmo0515 protein_	lmo0515
Q8Y9N1	-0.253029	0.411538	Q8Y9N1_ Lmo0494 protein_	lmo0494
Q8Y9H1	-0.253832	0.923288	Q8Y9H1_ Lmo0557 protein_	lmo0557
Q8Y8L0	-0.253984	0.718361	Q8Y8L0_ mRNA interferase_	lmo0888
Q8Y757	-0.256661	1.9888	PPAC_ Probable manganese-dependent inorganic pyrophosphatase_	ppaC
Q927X8	-0.256724	0.964007	Q927X8_ Lmo2515 protein_	lmo2515
Q8Y709	-0.257133	1.97037	SYD_ Aspartate--tRNA ligase_	aspS
Q8Y7C9	-0.261297	1.03935	Q8Y7C9_ Lmo1354 protein_	lmo1354
P66103	-0.263624	2.19125	RL20_ 50S ribosomal protein L20_	rplT
Q8Y8R9	-0.263875	1.31078	Q8Y8R9_ 3-hydroxy-3-methylglutaryl coenzyme A reductase_	lmo0825
Q8Y6H5	-0.265061	0.602046	Q8Y6H5_ Methionine aminopeptidase_	map
Q8Y4B0	-0.267143	0.489757	Q8Y4B0_ Threonylcarbamoyl-AMP synthase_	lmo2541
P66401	-0.268454	0.379279	RS14Z_ 30S ribosomal protein S14 type Z_	rpsZ
Q8Y642	-0.26862	0.951395	Q8Y642_ Lmo1858 protein_	lmo1858
Q8Y8U6	-0.269102	0.656213	Q8Y8U6_ Lmo0796 protein_	lmo0796
Q8Y7A1	-0.269145	1.92976	Q8Y7A1_ Lmo1389 protein_	lmo1389
Q8Y6S4	-0.269257	0.802479	Q8Y6S4_ Lmo1609 protein_	lmo1609
Q8YAK2	-0.27022	0.775555	Q8YAK2_ Lmo0122 protein_	lmo0122
Q8Y9V5	-0.270456	1.39548	Q8Y9V5_ Lmo0415 protein_	lmo0415
Q8Y7I9	-0.273812	0.827356	LUXS_ S-ribosylhomocysteine lyase_	luxS
Q8YAN9	-0.274093	0.665643	Q8YAN9_ Lmo0078 protein_	lmo0078
Q7AP84	-0.275402	1.28573	Q7AP84_ Lmo0319 protein_	lmo0319
Q8YA82	-0.276116	1.18735	Q8YA82_ Lmo0277 protein_	lmo0277
Q9RGX0	-0.276169	1.04901	SPX_ Regulatory protein Spx_	spxA
Q8Y6L1	-0.27647	1.24095	Q8Y6L1_ 1,4-dihydroxy-2-naphthoyl-CoA synthase_	menB
Q8Y6Z5	-0.276632	0.421232	Y1535_ Probable transcriptional regulatory protein lmo1535_	lmo1535
Q8Y9I9	-0.277519	1.1801	LACD_ Tagatose 1,6-diphosphate aldolase_	lacD
Q8Y9N8	-0.277674	1.23201	Q8Y9N8_ Lmo0487 protein_	lmo0487
P0A2X5	-0.278505	0.768488	APT_ Adenine phosphoribosyltransferase_	apt
P60426	-0.279788	0.748469	RL2_ 50S ribosomal protein L2_	rplB
Q8Y465	-0.279937	0.774678	Q8Y465_ Iron-sulfur cluster carrier protein_	lmo2590
Q8Y481	-0.281816	0.238206	Q8Y481_ Lmo2574 protein_	lmo2574
Q8Y6T0	-0.28476	1.12058	Q8Y6T0_ Lmo1603 protein_	lmo1603
Q8Y449	-0.285028	1.51535	KAD_ Adenylate kinase_	adk
Q8Y440	-0.285439	1.69223	RL3_ 50S ribosomal protein L3_	rplC
Q8Y6V6	-0.287315	0.990027	Q8Y6V6_ Lmo1575 protein_	lmo1575
Q8Y4G8	-0.288509	1.01364	Q8Y4G8_ Lmo2475 protein_	lmo2475
Q8Y7J7	-0.28861	1.80438	CODY_ GTP-sensing transcriptional pleiotropic repressor CodY_	codY
Q8Y755	-0.290543	2.50424	CSHB_ DEAD-box ATP-dependent RNA helicase CshB_	cshB
Q8Y629	-0.291015	0.904488	Q8Y629_ Lmo1871 protein_	lmo1871
Q8Y4P4	-0.291674	0.637146	Q8Y4P4_ Lmo2391 protein_	lmo2391
P66352	-0.292131	1.68134	RS11_ 30S ribosomal protein S11_	rpsK
Q8Y8H0	-0.302473	1.03473	QUEG_ Epoxyqueuosine reductase_	queG
Q8YA12	-0.302646	1.52838	Q8YA12_ Lmo0354 protein_	lmo0354
Q927L6	-0.304685	0.71965	RS17_ 30S ribosomal protein S17_	rpsQ
Q8Y801	-0.305002	1.04204	Q8Y801_ Lmo1118 protein_	lmo1118
Q8Y6V2	-0.306494	0.726597	Q8Y6V2_ Alanine dehydrogenase_	lmo1579
Q8Y422	-0.308132	1.95284	EFTU_ Elongation factor Tu_	tuf
Q8Y526	-0.308243	0.521019	Q8Y526_ Lmo2251 protein_	lmo2251
Q8YAA3	-0.310962	1.32288	RL7_ 50S ribosomal protein L7/L12_	rplL
Q8Y6B9	-0.311307	0.656095	PUR7_ Phosphoribosylaminoimidazole-succinocarboxamide synthase_	purC
Q48754	-0.311707	1.92139	TCSA_ CD4+ T-cell-stimulating antigen_	tcsA
Q8Y571	-0.311864	1.60966	GPMA_ 2,3-bisphosphoglycerate-dependent phosphoglycerate mutase_	gpmA
O53083	-0.312749	0.978884	RL19_ 50S ribosomal protein L19_	rplS
Q8Y9N5	-0.316078	1.01177	AROE_ Shikimate dehydrogenase (NADP(+))_	aroE
Q8Y8W1	-0.317659	0.908673	Q8Y8W1_ Lmo0781 protein_	lmo0781
P66461	-0.320165	1.413	RS18_ 30S ribosomal protein S18_	rpsR
Q8Y5G0	-0.320701	1.54111	Q8Y5G0_ Pta protein_	pta
P33380	-0.322651	0.67402	LDH1_ L-lactate dehydrogenase 1_	ldh1
Q8YA68	-0.323059	0.406984	Q8YA68_ Lmo0291 protein_	lmo0291
Q8Y671	-0.324183	1.26485	Q8Y671_ Lmo1828 protein_	lmo1828
Q8YAE0	-0.325737	1.15169	YDJC_ Carbohydrate deacetylase_	lmo0191
P65927	-0.326155	1.90054	PYRH_ Uridylate kinase_	pyrH
Q8Y6X7	-0.331558	2.93173	Q8Y6X7_ Delta-aminolevulinic acid dehydratase_	hemB
Q8Y423	-0.331567	0.971065	Q8Y423_ Lmo2652 protein_	lmo2652
Q8Y7N3	-0.332521	0.664933	Q8Y7N3_ Lmo1241 protein_	lmo1241
Q8Y9Y0	-0.332848	0.709977	Q8Y9Y0_ Lmo0387 protein_	lmo0387
Q8Y5Q9	-0.332886	0.427243	Q8Y5Q9_ Lmo1997 protein_	lmo1997
Q8Y4D2	-0.335625	1.12316	Q8Y4D2_ Lmo2518 protein_	lmo2518
Q8YAJ3	-0.337778	1.30964	Q8YAJ3_ Lmo0132 protein_	lmo0132
Q8Y832	-0.340094	1.41419	TARI_ Ribitol-5-phosphate cytidylyltransferase_	tarI
Q8Y5F4	-0.341175	1.08853	Q8Y5F4_ Lmo2110 protein_	lmo2110
P0DJP1	-0.344171	0.532515	RS21_ 30S ribosomal protein S21_	rpsU
Q8YAJ7	-0.344899	1.15095	Q8YAJ7_ Lmo0127 protein_	lmo0127
Q8Y9W7	-0.3457	0.785454	Q8Y9W7_ Lmo0402 protein_	lmo0402
Q8Y865	-0.345863	1.1846	Q8Y865_ PdhA protein_	pdhA
Q8YAK8	-0.34647	0.956808	Q8YAK8_ Lmo0110 protein_	lmo0110
Q8Y4Y9	-0.348463	0.428093	Q8Y4Y9_ Portein gp13 [Bacteriophage A118]_	lmo2290
Q8Y3N7	-0.348477	0.777011	Q8Y3N7_ Lmo2798 protein_	lmo2798
Q8Y486	-0.348848	2.14161	Q8Y486_ Lmo2569 protein_	lmo2569
Q8Y5W7	-0.360398	1.15589	Q8Y5W7_ Lmo1938 protein_	lmo1938
P0A357	-0.361084	2.28871	CSPB_ Cold shock-like protein CspLB_	cspLB
Q8Y3R8	-0.365578	0.559182	Q8Y3R8_ Lmo2765 protein_	lmo2765
Q8Y3V1	-0.366107	0.964979	Q8Y3V1_ Lmo2730 protein_	lmo2730
Q8Y6S7	-0.368267	1.29892	Q8Y6S7_ Lmo1606 protein_	lmo1606
Q8Y6C6	-0.369924	0.848423	PUR2_ Phosphoribosylamine--glycine ligase_	purD
Q8Y9J3	-0.372233	1.89709	Y534_ UPF0210 protein lmo0534_	lmo0534
Q8YAL9	-0.373048	0.650491	Q8YAL9_ Lmo0099 protein_	lmo0099
Q8Y9U1	-0.373959	0.963454	Q8Y9U1_ Lmo0429 protein_	lmo0429
P66221	-0.375601	0.823743	RL332_ 50S ribosomal protein L33 2_	rpmG2
Q8Y7P4	-0.378271	1.38291	Q8Y7P4_ Cell division protein ZapA_	lmo1229
Q8Y705	-0.378747	0.843239	Q8Y705_ Lmo1525 protein_	lmo1525
Q8Y443	-0.379149	2.04096	RL24_ 50S ribosomal protein L24_	rplX
Q8Y4V6	-0.381565	0.720776	Q8Y4V6_ Lmo2324 protein_	lmo2324
Q8Y7P6	-0.38399	0.515572	UNG2_ Uracil-DNA glycosylase 2_	ung2
Q8Y8A5	-0.385522	1.69773	Q8Y8A5_ Lmo1005 protein_	lmo1005
Q8Y3U8	-0.386025	0.70302	Q8Y3U8_ Lmo2733 protein_	lmo2733
Q8Y8U8	-0.386716	0.783735	Q8Y8U8_ Lmo0794 protein_	lmo0794
Q92D14	-0.38886	0.172577	Q92D14_ Lmo1008 protein_	lmo1008
Q7AP50	-0.389172	1.00017	Q7AP50_ RNA polymerase sigma-54 factor (Sigma-L)_	sigL
Q8Y4R4	-0.389456	1.1876	Q8Y4R4_ Lmo2370 protein_	lmo2370
Q8Y8A3	-0.391613	1.34428	Q8Y8A3_ Lmo1009 protein_	lmo1009
P0A485	-0.391904	0.627791	RL31B_ 50S ribosomal protein L31 type B_	rpmE2
Q927F6	-0.392628	0.527272	Q927F6_ Lmo2685 protein_	lmo2685
P66623	-0.392794	2.28307	RS8_ 30S ribosomal protein S8_	rpsH
Q8Y5F3	-0.393347	1.96816	Q8Y5F3_ Lmo2111 protein_	lmo2111
Q8Y435	-0.394157	1.83127	Q8Y435_ Lmo2638 protein_	lmo2638
Q8Y6P1	-0.394441	1.10835	Q8Y6P1_ Lmo1643 protein_	lmo1643
Q92BX8	-0.396844	0.821127	Q92BX8_ Two-component response regulator_	lisR
Q8Y8D3	-0.397803	1.91196	RPIA_ Ribose-5-phosphate isomerase A_	rpiA
Q8Y6S2	-0.398558	2.47364	Q8Y6S2_ Lmo1611 protein_	lmo1611
Q8Y9X6	-0.400969	0.607216	Q8Y9X6_ Lmo0391 protein_	lmo0391
Q92A74	-0.401952	2.63864	Q92A74_ Hup protein_	hup
Q8Y7H4	-0.404325	1.76037	Q8Y7H4_ Transketolase_	tkt
Q8Y4N3	-0.40443	0.623185	Q8Y4N3_ Lmo2403 protein_	lmo2403
Q8Y5A5	-0.407368	0.595911	Q8Y5A5_ Lmo2163 protein_	lmo2163
Q8Y3Z5	-0.411867	1.0782	Q8Y3Z5_ Lmo2683 protein_	lmo2683
P66290	-0.413118	0.52596	RL36_ 50S ribosomal protein L36_	rpmJ
P28764	-0.41683	1.67514	SODM_ Superoxide dismutase [Mn]_	sodA
P25145	-0.418024	2.1419	Y432_ Uncharacterized oxidoreductase Lmo0432_	lmo0432
Q8Y4I3	-0.418838	1.61458	TPIS1_ Triosephosphate isomerase 1_	tpiA1
Q92CE7	-0.419274	1.59783	Q92CE7_ Lmo1257 protein_	lmo1257
Q8Y699	-0.42011	0.899474	RS16_ 30S ribosomal protein S16_	rpsP
Q8Y7D5	-0.420136	2.16532	GCST_ Aminomethyltransferase_	gcvT
P63439	-0.421147	0.938752	ACP_ Acyl carrier protein_	acpP
Q8Y870	-0.421458	0.796353	MOAA_ GTP 3,8-cyclase_	moaA
Q8Y7M0	-0.421523	1.48253	Q8Y7M0_ Lmo1254 protein_	lmo1254
Q8YAU5	-0.421607	1.20883	Q8YAU5_ Beta-glucosidase_	lmo0018
Q8Y4V4	-0.422619	0.989426	Q8Y4V4_ Lmo2326 protein_	lmo2326
Q8Y7B5	-0.425653	1.1669	Q8Y7B5_ Dihydrolipoyl dehydrogenase_	lmo1371
Q8Y519	-0.425983	1.20622	Q8Y519_ Lmo2259 protein_	lmo2259
Q8Y7V4	-0.426422	0.467381	Q8Y7V4_ Lmo1165 protein_	lmo1165
Q8Y5B6	-0.429655	1.0664	Q8Y5B6_ Lmo2149 protein_	lmo2149
Q8Y8N9	-0.430402	2.02007	Q8Y8N9_ Lmo0857 protein_	lmo0857
Q92BP2	-0.4309	1.55472	Q92BP2_ Lmo1468 protein_	lmo1468
Q8Y4R1	-0.433614	2.11492	Q8Y4R1_ Lmo2373 protein_	lmo2373
Q8Y3X2	-0.437879	1.3043	Q8Y3X2_ Lmo2707 protein_	lmo2707
Q8Y993	-0.440866	1.80952	Q8Y993_ Lmo0640 protein_	lmo0640
Q8Y3Y3	-0.441008	0.925877	Q8Y3Y3_ Lmo2696 protein_	lmo2696
Q8Y9N9	-0.441113	1.33866	RL321_ 50S ribosomal protein L32-1_	rpmF1
Q8Y459	-0.441292	2.22726	RS9_ 30S ribosomal protein S9_	rpsI
Q8Y3Y2	-0.441356	1.36966	Q8Y3Y2_ Lmo2697 protein_	lmo2697
Q8Y446	-0.442834	4.14376	RS5_ 30S ribosomal protein S5_	rpsE
Q8Y684	-0.444794	1.91751	Q8Y684_ Lmo1813 protein_	lmo1813
Q8Y482	-0.446817	0.7185	Q8Y482_ Zinc-type alcohol dehydrogenase-like protein_	lmo2573
Q8YA41	-0.450666	1.03021	Q8YA41_ Lmo0323 protein_	lmo0323
Q8Y5A7	-0.454222	0.756729	Q8Y5A7_ Lmo2161 protein_	lmo2161
Q8Y8V6	-0.455548	1.30159	AZOR2_ FMN-dependent NADH-azoreductase 2_	azoR2
Q8Y5V0	-0.457239	1.16289	XERD_ Tyrosine recombinase XerD_	xerD
Q8Y864	-0.458245	1.66625	Q8Y864_ PdhB protein_	PdhB
Q8Y8D9	-0.462726	2.17143	Q8Y8D9_ Lmo0965 protein_	lmo0965
Q8Y4K2	-0.46385	0.700167	Q8Y4K2_ Lmo2436 protein_	lmo2436
Q92AT9	-0.464273	2.44422	Q92AT9_ Lmo1719 protein_	lmo1719
Q8Y425	-0.464845	0.277444	Q8Y425_ Lmo2650 protein_	lmo2650
Q8YAJ5	-0.468135	1.33605	Y130_ Cell wall protein Lmo0130_	lmo0130
Q8YAB4	-0.470813	1.97389	ISPF_ 2-C-methyl-D-erythritol 2,4-cyclodiphosphate synthase_	ispF
Q8Y3Y4	-0.471958	1.07442	Q8Y3Y4_ Lmo2695 protein_	lmo2695
Q8Y412	-0.472329	1.11147	Q8Y412_ Lmo2665 protein_	lmo2665
Q8Y3R7	-0.476933	1.72116	Q8Y3R7_ Lmo2766 protein_	lmo2766
Q8Y4U7	-0.477226	0.422404	Q8Y4U7_ Lmo2334 protein_	lmo2334
Q8Y5B0	-0.477927	0.835066	Q8Y5B0_ SepA protein_	sepA
Q8Y5A6	-0.478883	1.63023	Q8Y5A6_ Lmo2162 protein_	lmo2162
Q8YAK0	-0.480822	0.486745	Q8YAK0_ Lmo0124 protein_	lmo0124
Q8Y863	-0.483256	4.35815	Q8Y863_ Dihydrolipoamide acetyltransferase component of pyruvate dehydrogenase complex_	pdhC
Q92D54	-0.48538	0.685093	Q92D54_ Lmo0967 protein_	lmo0967
Q8Y756	-0.485986	1.2108	END4_ Probable endonuclease 4_	nfo
Q8Y428	-0.486348	1.13991	Q8Y428_ Lmo2647 protein_	lmo2647
Q8Y4W7	-0.489692	1.54485	Q8Y4W7_ Lmo2312 protein_	lmo2312
Q8YAR8	-0.491087	0.566358	SSB1_ Single-stranded DNA-binding protein 1_	ssb1
Q8Y4B8	-0.491713	1.02641	ATPF_ ATP synthase subunit b_	atpF
Q8Y7W5	-0.491734	0.927518	Q8Y7W5_ Lmo1154 protein_	lmo1154
Q8Y979	-0.493823	0.899652	Q8Y979_ Lmo0654 protein_	lmo0654
Q8Y7J2	-0.495198	1.07706	Q8Y7J2_ Lmo1285 protein_	lmo1285
Q8Y6E4	-0.495707	2.31648	Q8Y6E4_ Lmo1743 protein_	lmo1743
P0A438	-0.502558	1.28464	PTHP_ Phosphocarrier protein HPr_	ptsH
Q8Y9D5	-0.50274	0.579872	Q8Y9D5_ Lmo0595 protein_	lmo0595
Q8YA75	-0.503915	0.99429	METN1_ Methionine import ATP-binding protein MetN 1_	metN1
Q8Y4K0	-0.505741	1.39331	Q8Y4K0_ Lmo2438 protein_	lmo2438
P66207	-0.506736	0.512099	RL322_ 50S ribosomal protein L32-2_	rpmF2
Q8Y790	-0.508687	0.846808	Q8Y790_ Lmo1402 protein_	lmo1402
Q8Y8R6	-0.51049	1.45666	Q8Y8R6_ Pyruvate-flavodoxin oxidoreductase_	nifJ
Q8Y6V1	-0.513346	2.06057	Q8Y6V1_ Universal stress protein_	lmo1580
P66548	-0.5135	2.85099	RS3_ 30S ribosomal protein S3_	rpsC
Q8Y7W4	-0.516419	0.916598	Q8Y7W4_ Lmo1155 protein_	lmo1155
Q8Y560	-0.518106	1.76489	Q8Y560_ Lmo2216 protein_	lmo2216
Q8Y498	-0.519254	3.35226	Q8Y498_ FbaA protein_	fbaA
Q8Y8E8	-0.519475	2.91883	Q8Y8E8_ Lmo0956 protein_	lmo0956
Q8Y470	-0.526556	1.07124	Q8Y470_ Lmo2585 protein_	lmo2585
Q927L2	-0.527077	1.17465	RL22_ 50S ribosomal protein L22_	rplV
Q8Y6V3	-0.52846	1.99761	Q8Y6V3_ Lmo1578 protein_	lmo1578
Q8Y5R3	-0.528924	1.69118	Q8Y5R3_ Pdp protein_	pdp
Q92C24	-0.536959	2.05739	RS15_ 30S ribosomal protein S15_	rpsO
Q92AD0	-0.537495	1.33088	Q92AD0_ CspD protein_	cspD
Q8Y6W1	-0.543128	2.99788	Q8Y6W1_ Pyruvate kinase_	pykA
Q8YA79	-0.543827	2.30937	Q8YA79_ Anaerobic ribonucleoside-triphosphate reductase-activating protein_	lmo0280
Q8Y4I4	-0.548818	2.10038	GPMI_ 2,3-bisphosphoglycerate-independent phosphoglycerate mutase_	gpmI
Q8Y727	-0.548959	0.608032	URK_ Uridine kinase_	udk
Q7AP85	-0.555214	1.7444	Q7AP85_ Lmo0265 protein_	lmo0265
P0A4Q8	-0.55716	2.16606	Y208_ UPF0145 protein lmo0208_	lmo0208
Q8Y9W2	-0.55782	0.406231	Q8Y9W2_ Lmo0407 protein_	lmo0407
Q8Y9W8	-0.56019	1.01094	Q8Y9W8_ Lmo0401 protein_	lmo0401
Q8Y4C2	-0.562398	1.99087	ATPE_ ATP synthase epsilon chain_	atpC
Q8YAK1	-0.57056	0.939048	Q8YAK1_ Lmo0123 protein_	lmo0123
Q8Y8N8	-0.571473	0.0893551	Q8Y8N8_ Lmo0858 protein_	lmo0858
Q8Y9W9	-0.571898	1.41427	Q8Y9W9_ Lmo0400 protein_	lmo0400
Q8YAM2	-0.573087	0.960389	Q8YAM2_ Lmo0096 protein_	lmo0096
Q927M5	-0.578396	1.54957	RL30_ 50S ribosomal protein L30_	rpmD
Q8Y978	-0.579476	1.24206	Q8Y978_ Lmo0655 protein_	lmo0655
Q8Y9A7	-0.580996	0.941423	Q8Y9A7_ Lmo0625 protein_	lmo0625
Q8YAT6	-0.582837	2.2016	Q8YAT6_ Lmo0027 protein_	lmo0027
P66144	-0.588158	0.786265	RL28_ 50S ribosomal protein L28_	rpmB
Q8Y4X0	-0.588986	0.988757	Q8Y4X0_ Lmo2309 protein_	lmo2309
Q8Y3X9	-0.590861	3.15624	Q8Y3X9_ Lmo2700 protein_	lmo2700
Q8Y949	-0.59316	2.13556	Q8Y949_ Lmo0688 protein_	lmo0688
Q8Y6Q0	-0.595301	2.73323	Q8Y6Q0_ Aldehyde-alcohol dehydrogenase_	lmo1634
P64074	-0.595485	3.39084	ENO_ Enolase_	eno
Q8Y6S9	-0.596051	1.43157	Q8Y6S9_ Lmo1604 protein_	lmo1604
Q8YAJ1	-0.597734	0.738355	Q8YAJ1_ Lmo0134 protein_	lmo0134
Q8YAS7	-0.598642	0.891907	PTC_ Putrescine carbamoyltransferase_	ptcA
Q8Y904	-0.605009	0.692024	Q8Y904_ Lmo0738 protein_	lmo0738
Q8Y650	-0.607519	1.55314	Q8Y650_ Lmo1850 protein_	lmo1850
Q8Y9U3	-0.614479	2.01898	Q8Y9U3_ Lmo0427 protein_	lmo0427
Q8Y3Y5	-0.617985	1.70576	Q8Y3Y5_ Lmo2694 protein_	lmo2694
Q8Y7W6	-0.619984	1.59432	Q8Y7W6_ Lmo1153 protein_	lmo1153
Q8Y8T1	-0.620133	1.568	Q8Y8T1_ Lmo0813 protein_	lmo0813
Q8Y4V3	-0.621156	1.18769	Q8Y4V3_ Lmo2327 protein_	lmo2327
Q8Y6Y9	-0.627105	1.97523	RL21_ 50S ribosomal protein L21_	rplU
Q8Y8C5	-0.633696	1.81402	Q8Y8C5_ Glutathione peroxidase_	lmo0983
Q8Y3X7	-0.636131	1.46744	RECR_ Recombination protein RecR_	recR
Q8YA81	-0.637011	2.85187	Q8YA81_ Lmo0278 protein_	lmo0278
Q8Y6E8	-0.637822	0.202321	Q8Y6E8_ Lmo1739 protein_	lmo1739
Q8Y563	-0.642949	0.89965	Q8Y563_ Lmo2213 protein_	lmo2213
Q8Y669	-0.644832	2.52326	Q8Y669_ Lmo1830 protein_	lmo1830
Q8Y5M7	-0.648503	1.25404	SEPF_ Cell division protein SepF_	sepF
Q8YA59	-0.649335	1.95429	Q8YA59_ Lmo0302 protein_	lmo0302
Q8YAK3	-0.657903	0.661238	Q8YAK3_ Lmo0121 protein_	lmo0121
Q8Y903	-0.658723	1.48413	Q8Y903_ Lmo0739 protein_	lmo0739
Q8Y906	-0.667903	1.55319	Q8Y906_ Lmo0736 protein_	lmo0736
Q8Y8V4	-0.669106	1.3066	Q8Y8V4_ Lmo0788 protein_	lmo0788
Q8Y4I2	-0.67562	2.41925	PGK_ Phosphoglycerate kinase_	pgk
Q927L4	-0.677277	1.52949	RL16_ 50S ribosomal protein L16_	rplP
Q8Y4H3	-0.678834	0.427243	Q8Y4H3_ Lmo2469 protein_	lmo2469
P0A491	-0.679604	1.34875	RL35_ 50S ribosomal protein L35_	rpmI
Q8Y410	-0.681314	1.95308	Q8Y410_ Lmo2668 protein_	lmo2668
Q92EH3	-0.684334	2.00944	HDOX_ Heme-degrading monooxygenase_	isdG
Q8Y4U4	-0.686002	1.22322	Q8Y4U4_ Lmo2337 protein_	lmo2337
Q8Y990	-0.693964	1.561	Q8Y990_ Transaldolase_	fsa_like
Q8Y6Q6	-0.697527	1.62337	TRPB_ Tryptophan synthase beta chain_	trpB
Q8Y8C2	-0.707282	0.427243	Q8Y8C2_ Lmo0986 protein_	lmo0986
Q8Y427	-0.721467	1.13867	Q8Y427_ Lmo2648 protein_	lmo2648
Q8Y4U5	-0.732346	1.13436	Q8Y4U5_ Tagatose-6-phosphate kinase_	fruB
Q8Y933	-0.733046	1.5554	Q8Y933_ Lmo0708 protein_	lmo0708
Q8Y6T6	-0.740667	2.23325	RS4_ 30S ribosomal protein S4_	rpsD
Q8Y3T3	-0.740999	1.13059	Q8Y3T3_ Lmo2748 protein_	lmo2748
Q8Y7F4	-0.741073	1.27744	RBFA_ Ribosome-binding factor A_	rbfA
Q8Y9S8	-0.745623	0.973483	Q8Y9S8_ Lmo0445 protein_	lmo0445
Q8YA24	-0.749406	0.871833	Q8YA24_ Lmo0341 protein_	lmo0341
Q8Y5H2	-0.75043	3.01154	ASSY_ Argininosuccinate synthase_	argG
Q8Y5A9	-0.754413	2.72755	Q8Y5A9_ Lmo2159 protein_	lmo2159
Q8Y5G9	-0.756055	1.63415	Q8Y5G9_ Lmo2094 protein_	lmo2094
Q8Y3N5	-0.757714	0.717199	Q8Y3N5_ Lmo2800 protein_	lmo2800
Q8Y4Q0	-0.759275	0.62168	Q8Y4Q0_ Lmo2385 protein_	lmo2385
P66484	-0.76521	3.73523	RS19_ 30S ribosomal protein S19_	rpsS
Q8Y6W0	-0.765767	3.73421	PFKA_ ATP-dependent 6-phosphofructokinase_	pfkA
Q8Y7C8	-0.767893	1.17397	Q8Y7C8_ Biotin carboxyl carrier protein of acetyl-CoA carboxylase_	lmo1356
Q7AP92	-0.768093	1.00453	Q7AP92_ Lmo0119 protein_	lmo0119
Q8Y400	-0.768795	1.64672	Q8Y400_ Lmo2678 protein_	lmo2678
Q92EC0	-0.769812	2.73092	Q92EC0_ Lmo0536 protein_	lmo0536
Q8Y6K3	-0.770365	2.85667	METE_ 5-methyltetrahydropteroyltriglutamate--homocysteine methyltransferase_	metE
Q8Y3S1	-0.773513	1.50838	Q8Y3S1_ Lmo2761 protein_	lmo2761
Q92DA4	-0.775415	1.47137	Q92DA4_ Lmo0912 protein_	lmo0912
Q8Y8N7	-0.782423	0.427243	Q8Y8N7_ Lmo0859 protein_	lmo0859
Q8Y5Q0	-0.787387	1.048	Q8Y5Q0_ AlsS protein_	alsS
Q8Y786	-0.791831	2.34546	Q8Y786_ Pyruvate formate-lyase_	pflB
P0A442	-0.80739	1.37635	PFLA_ Pyruvate formate-lyase-activating enzyme_	pflA
Q8Y4I1	-0.815667	2.5912	Q8Y4I1_ Glyceraldehyde-3-phosphate dehydrogenase_	gap
Q8Y4Y0	-0.824026	0.849587	Q8Y4Y0_ Putative portal protein [Bacteriophage A118]_	lmo2299
Q8Y951	-0.83063	2.20946	Q8Y951_ Lmo0684 protein_	lmo0684
Q8Y937	-0.832474	1.20969	Q8Y937_ Lmo0704 protein_	lmo0704
Q8YAC3	-0.840415	1.26458	Q8YAC3_ Cysteine synthase_	cysK
Q8Y7W7	-0.845515	1.53251	Q8Y7W7_ Lmo1152 protein_	lmo1152
Q8YAB2	-0.865537	1.08493	Q8YAB2_ Serine acetyltransferase_	cysE
Q8Y6B6	-0.867241	0.624259	Q8Y6B6_ N5-carboxyaminoimidazole ribonucleotide mutase_	purE
Q8Y5Q3	-0.869744	0.427243	Q8Y5Q3_ Lmo2003 protein_	lmo2003
P33379	-0.880714	1.01653	ACTA_ Actin assembly-inducing protein_	actA
Q8YA80	-0.895255	2.49268	Q8YA80_ Lmo0279 protein_	lmo0279
Q8Y6S1	-0.913491	1.81778	Q8Y6S1_ Lmo1612 protein_	lmo1612
Q8Y4W8	-0.924588	1.37053	Q8Y4W8_ Lmo2311 protein_	lmo2311
Q8Y3S0	-0.947093	1.32147	Q8Y3S0_ Lmo2762 protein_	lmo2762
Q8Y6X4	-0.959559	2.86812	HEM1_ Glutamyl-tRNA reductase_	hemA
Q929L9	-0.965459	1.80536	Q929L9_ Lmo2152 protein_	lmo2152
Q8Y3Z7	-0.967167	0.864861	KDPB_ Potassium-transporting ATPase ATP-binding subunit_	kdpB
Q8Y9L4	-0.968002	0.223623	Q8Y9L4_ Lmo0513 protein_	lmo0513
Q8Y3V3	-0.979114	0.427243	Q8Y3V3_ Lmo2728 protein_	lmo2728
Q926Y4	-0.989143	1.36324	Q926Y4_ Permease IIC component_	lmo2763
Q7AP54	-0.99501	1.73363	HBP2_ Hemin/hemoglobin-binding protein 2_	hbp2
Q8Y458	-1.00241	2.15453	RL13_ 50S ribosomal protein L13_	rplM
Q8Y997	-1.01136	0.141325	Q8Y997_ Lmo0635 protein_	lmo0635
Q8Y9Z6	-1.02273	0.213615	Q8Y9Z6_ Lmo0371 protein_	lmo0371
Q8YAE3	-1.03666	2.78646	RNM5_ Ribonuclease M5_	rnmV
Q8Y5A8	-1.04927	1.62136	Q8Y5A8_ Lmo2160 protein_	lmo2160
Q8Y7W8	-1.05559	2.20267	Q8Y7W8_ Lmo1151 protein_	lmo1151
Q8Y6J7	-1.07067	2.57941	Y1687_ UPF0374 protein lmo1687_	lmo1687
Q8Y4Z0	-1.07985	1.12123	Q8Y4Z0_ Protein gp14 [Bacteriophage A118]_	lmo2289
Q8Y4Y3	-1.10575	1.37884	Q8Y4Y3_ Lmo2296 protein_	lmo2296
Q8Y3Z8	-1.10703	1.54682	KDPC_ Potassium-transporting ATPase KdpC subunit_	kdpC
Q8YA01	-1.10844	1.50754	Q8YA01_ Lmo0366 protein_	lmo0366
Q8Y6Q1	-1.12179	0.427243	Q8Y6Q1_ Anthranilate synthase component 1_	trpE
Q8Y411	-1.12197	2.06895	Q8Y411_ Lmo2667 protein_	lmo2667
Q8Y5Y6	-1.14018	2.23337	Q8Y5Y6_ PflA protein_	pflA
Q8Y424	-1.15698	1.67486	Q8Y424_ Lmo2651 protein_	lmo2651
Q8Y611	-1.18288	0.427243	RECU_ Holliday junction resolvase RecU_	recU
Q8Y3L5	-1.20199	0.427243	Q8Y3L5_ Amino-terminal domain similar to transcription regulators_	lmo2820
P66219	-1.20526	2.72681	RL331_ 50S ribosomal protein L33 1_	rpmG1
Q8Y894	-1.2082	0.235051	Q8Y894_ Lmo1020 protein_	lmo1020
Q8Y9U4	-1.21051	1.28513	Q8Y9U4_ Lmo0426 protein_	lmo0426
P58676	-1.22775	0.427243	ISPH_ 4-hydroxy-3-methylbut-2-enyl diphosphate reductase_	ispH
Q8Y3I7	-1.24623	0.869647	RHAA_ L-rhamnose isomerase_	rhaA
Q8Y6K4	-1.25076	0.427243	Q8Y6K4_ Lmo1680 protein_	lmo1680
Q8Y469	-1.26768	1.86739	Q8Y469_ Lmo2586 protein_	lmo2586
Q8Y3U1	-1.28044	0.427243	Q8Y3U1_ Lmo2740 protein_	lmo2740
Q8Y9L1	-1.28848	0.427243	Q8Y9L1_ Lmo0516 protein_	lmo0516
Q8YAS4	-1.29242	0.427243	Q8YAS4_ Carbamate kinase_	lmo0039
Q8Y768	-1.29578	0.981508	Q8Y768_ Lmo1433 protein_	lmo1433
Q8Y417	-1.30366	1.91285	Q8Y417_ Transketolase_	lmo2660
Q8Y5G8	-1.32571	2.47728	Q8Y5G8_ Tagatose-6-phosphate kinase_	lmo2095
Q8Y5F7	-1.33611	0.427243	Q8Y5F7_ Lmo2107 protein_	lmo2107
Q8Y6W2	-1.36234	0.427243	Q8Y6W2_ Lmo1569 protein_	lmo1569
Q8YAI5	-1.37496	0.427243	Q8YAI5_ Lmo0141 protein_	lmo0141
Q8Y3I8	-1.38172	0.427243	RHAD_ Rhamnulose-1-phosphate aldolase_	rhaD
Q8Y6C4	-1.39419	0.330112	Q8Y6C4_ Phosphoribosylglycinamide formyltransferase_	purN
Q8Y620	-1.39844	0.286084	RS14_ 30S ribosomal protein S14_	rpsN
Q8Y6I0	-1.40224	0.33822	Q8Y6I0_ Lmo1704 protein_	lmo1704
P67288	-1.40385	1.67877	Y1306_ UPF0154 protein lmo1306_	lmo1306
Q8Y8L9	-1.40968	0.427243	Q8Y8L9_ Lmo0878 protein_	lmo0878
Q8Y429	-1.41467	2.49581	Q8Y429_ Lmo2646 protein_	lmo2646
Q8Y935	-1.4167	0.388372	Q8Y935_ Lmo0706 protein_	lmo0706
Q8Y413	-1.42185	2.22232	Q8Y413_ Lmo2664 protein_	lmo2664
Q8Y3J3	-1.43966	0.355444	Q8Y3J3_ Lmo2842 protein_	lmo2842
Q7AP49	-1.44047	0.171856	Q7AP49_ Peptidoglycan lytic protein P45_	spl
Q8Y537	-1.44216	0.427243	Q8Y537_ Lmo2239 protein_	lmo2239
Q8Y3J1	-1.4456	0.267278	Q8Y3J1_ Lmo2844 protein_	lmo2844
Q8Y8S0	-1.44938	0.242716	Q8Y8S0_ Lmo0824 protein_	lmo0824
Q8Y9G9	-1.45921	0.427243	Q8Y9G9_ Putative membrane protein_	lmo0559
Q8Y9U2	-1.46337	0.350018	Q8Y9U2_ Lmo0428 protein_	lmo0428
Q927H3	-1.4731	1.77188	Q927H3_ Lmo2666 protein_	lmo2666
Q8Y4Z4	-1.47964	0.243211	Q8Y4Z4_ Protein gp18 [Bacteriophage A118]_	lmo2285
Q8Y4J7	-1.49363	0.427243	Q8Y4J7_ Lmo2441 protein_	lmo2441
Q8Y3Y8	-1.49656	2.53255	Q8Y3Y8_ Lmo2691 protein_	lmo2691
Q8Y542	-1.49757	0.351879	Q8Y542_ Lmo2234 protein_	lmo2234
Q8YAJ8	-1.50391	2.8379	Q8YAJ8_ Lmo0126 protein_	lmo0126
Q8Y5G6	-1.52426	0.984821	Q8Y5G6_ Lmo2097 protein_	lmo2097
Q8Y914	-1.5279	0.427243	Q8Y914_ Lmo0728 protein_	lmo0728
Q8Y6E0	-1.53212	0.273734	Q8Y6E0_ Lmo1747 protein_	lmo1747
Q8YA83	-1.539	0.26624	Q8YA83_ Lmo0276 protein_	lmo0276
P66860	-1.54366	1.09536	SSRP_ SsrA-binding protein_	smpB
Q8Y8T2	-1.54945	0.351357	Q8Y8T2_ Lmo0812 protein_	lmo0812
Q8Y4N8	-1.5533	0.427243	Q8Y4N8_ Lmo2397 protein_	lmo2397
Q8Y4N5	-1.5607	0.299962	Q8Y4N5_ Lmo2400 protein_	lmo2400
Q8Y4Y2	-1.56227	1.75422	Q8Y4Y2_ Putative scaffolding protein [Bacteriophage A118]_	lmo2297
Q8Y3P6	-1.57143	0.447093	Q8Y3P6_ Transcription antiterminator_	bvrA
Q8Y936	-1.57297	0.427243	Q8Y936_ Flagellar hook-associated protein 1_	flgK
Q8Y7R2	-1.59815	3.25019	Q8Y7R2_ Lmo1209 protein_	lmo1209
Q8Y414	-1.60633	2.21413	Q8Y414_ Lmo2663 protein_	lmo2663
Q8Y5K7	-1.61259	0.341904	COAD_ Phosphopantetheine adenylyltransferase_	coaD
Q8Y5Q8	-1.61528	0.37799	Q8Y5Q8_ Fructosamine deglycase_	lmo1998
P34024	-1.61734	0.431353	PLC_ 1-phosphatidylinositol phosphodiesterase_	plcA
Q8Y947	-1.62598	0.242679	Q8Y947_ Lmo0693 protein_	lmo0693
Q8Y8V8	-1.62782	0.357615	Q8Y8V8_ Lmo0784 protein_	lmo0784
Q8Y9B2	-1.62795	0.397514	Q8Y9B2_ Lmo0620 protein_	lmo0620
Q8Y6Q2	-1.6307	0.427243	Q8Y6Q2_ TrpG protein_	trpG
Q8Y8L1	-1.64179	0.312651	Q8Y8L1_ Lmo0887 protein_	lmo0887
Q8YA74	-1.64843	0.22193	Q8YA74_ Lipoprotein_	lmo0285
Q92EN6	-1.65044	1.04383	Q92EN6_ Lmo0399 protein_	lmo0399
Q8Y717	-1.67065	0.301618	Q8Y717_ ATP-dependent RecD-like DNA helicase_	recD2
Q8Y643	-1.67811	0.427243	Y1857_ UPF0346 protein lmo1857_	lmo1857
Q8Y8V2	-1.69452	0.193161	Q8Y8V2_ Cys-tRNA(Pro)/Cys-tRNA(Cys) deacylase_	lmo0790
Q8Y5I5	-1.70356	0.340657	Q8Y5I5_ Lmo2077 protein_	lmo2077
Q8Y8G4	-1.72419	0.367128	Q8Y8G4_ Lmo0940 protein_	lmo0940
Q8Y476	-1.73341	0.362626	Q8Y476_ Lmo2579 protein_	lmo2579
Q9XDA6	-1.73944	0.291192	ZURA_ Zinc uptake system ATP-binding protein ZurA_	zurA
Q8Y426	-1.76149	0.427243	Q8Y426_ Lmo2649 protein_	lmo2649
Q8Y6F8	-1.76313	0.419034	Q8Y6F8_ Lmo1729 protein_	lmo1729
Q8Y5X2	-1.77387	0.362327	Q8Y5X2_ Lmo1932 protein_	lmo1932
Q8Y9P5	-1.79349	0.372261	Q8Y9P5_ Putative secreted protein_	lmo0479
P0A3E6	-1.79629	0.28831	ZURR_ Transcriptional regulator ZurR_	zurR
Q92AN7	-1.79688	0.974052	Q92AN7_ Phosphoribosylformylglycinamidine synthase subunit PurS_	purS
Q8Y612	-1.80223	0.427448	Q8Y612_ Lmo1890 protein_	lmo1890
Q8Y5E3	-1.81044	0.524837	Q8Y5E3_ Lmo2121 protein_	lmo2121
Q8Y499	-1.81928	0.27539	Q8Y499_ Lmo2555 protein_	lmo2555
Q7AP97	-1.83114	0.483602	Q7AP97_ Lmo0114 protein_	lmo0114
Q8Y3I1	-1.83348	0.544405	RNPA_ Ribonuclease P protein component_	rnpA
Q8Y9X4	-1.84803	0.316982	Q8Y9X4_ Lmo0394 protein_	lmo0394
Q8Y3U2	-1.85826	0.440217	NPD_ NAD-dependent protein deacetylase_	cobB
Q8Y6X6	-1.86923	0.449192	Q8Y6X6_ Lmo1555 protein_	lmo1555
Q8Y9X0	-1.87404	1.61266	Q8Y9X0_ Lmo0398 protein_	lmo0398
Q8Y3Z9	-1.88157	0.473092	Q8Y3Z9_ Lmo2679 protein_	lmo2679
Q8Y9F6	-1.88382	0.436462	Q8Y9F6_ Lmo0572 protein_	lmo0572
Q8Y5E5	-1.89298	0.337547	Q8Y5E5_ Lmo2119 protein_	lmo2119
Q8Y4C8	-1.90938	0.427243	Q8Y4C8_ Lmo2522 protein_	lmo2522
Q8Y6R7	-1.91025	0.5249	Q8Y6R7_ Lmo1616 protein_	lmo1616
Q8Y5I6	-1.94441	0.405834	Q8Y5I6_ Ribosomal-protein-alanine acetyltransferase_	lmo2076
Q8Y8J9	-1.95833	0.438381	Q8Y8J9_ Lmo0902 protein_	lmo0902
Q8Y432	-1.9653	0.491929	Q8Y432_ Lmo2642 protein_	lmo2642
Q8Y3W6	-1.99048	0.427243	Q8Y3W6_ Secreted protein with 1 GW repeat_	lmo2713
Q7AP60	-2.0182	0.427243	Q7AP60_ Lmo1518 protein_	lmo1518
Q8Y609	-2.03157	0.472205	Q8Y609_ Lmo1893 protein_	lmo1893
Q8Y4H0	-2.04845	0.498595	WHIA_ Probable cell division protein WhiA_	whiA
Q8Y5S2	-2.06566	0.427243	ILVD_ Dihydroxy-acid dehydratase_	ilvD
Q8YAP0	-2.09107	0.427243	Q8YAP0_ Lmo0077 protein_	lmo0077
Q8Y6U6	-2.09139	0.483618	Q8Y6U6_ Lmo1585 protein_	lmo1585
Q8Y5R7	-2.09546	0.427243	LEUC_ 3-isopropylmalate dehydratase large subunit_	leuC
Q8Y887	-2.11193	0.373193	Q8Y887_ Lmo1030 protein_	lmo1030
Q8Y3K5	-2.1135	0.458981	Q8Y3K5_ Thioredoxin_	lmo2830
Q92AP5	-2.13653	0.427243	Q92AP5_ Lmo1763 protein_	lmo1763
Q8Y8V5	-2.19865	0.593558	Q8Y8V5_ Lmo0787 protein_	lmo0787
Q8Y8P7	-2.22063	0.427243	Q8Y8P7_ Lmo0849 protein_	lmo0849
Q8Y4R6	-2.22773	0.328878	Q8Y4R6_ Lmo2368 protein_	lmo2368
Q8Y5I8	-2.23909	0.427243	Q8Y5I8_ Lmo2074 protein_	lmo2074
Q8Y6H0	-2.25294	0.951083	Q8Y6H0_ Lmo1716 protein_	lmo1716
Q8Y879	-2.26106	0.925308	Q8Y879_ Molybdenum cofactor guanylyltransferase_	lmo1038
Q8Y5K1	-2.27033	0.427243	Q8Y5K1_ Lmo2059 protein_	lmo2059
Q8Y7G6	-2.29549	0.393555	ISPT_ Isoprenyl transferase_	uppS
Q8Y4W9	-2.3014	0.462061	Q8Y4W9_ Lmo2310 protein_	lmo2310
Q8Y752	-2.30599	0.3883	RECO_ DNA repair protein RecO_	recO
Q8Y3N9	-2.33096	0.345829	Q8Y3N9_ Lmo2796 protein_	lmo2796
Q8Y939	-2.36401	0.709457	Q8Y939_ Lmo0702 protein_	lmo0702
Q8Y746	-2.36551	0.429528	Q8Y746_ Lmo1466 protein_	lmo1466
Q929P4	-2.3789	0.555397	Q929P4_ Maltodextrin-binding protein_	lmo2125
Q8Y471	-2.38216	0.454971	FDHD_ Sulfur carrier protein FdhD_	fdhD
Q8Y4X5	-2.4032	0.502979	Q8Y4X5_ Bacteriophage A118 gp65 protein_	lmo2304
Q8Y7E5	-2.45632	0.532318	Q8Y7E5_ Lmo1338 protein_	lmo1338
Q8Y7I3	-2.47576	0.93277	MIAA_ tRNA dimethylallyltransferase_	miaA
Q8YA77	-2.49968	0.511375	Q8YA77_ Lmo0282 protein_	lmo0282
Q8YA39	-2.5	0.427243	Q8YA39_ Lmo0325 protein_	lmo0325
Q8Y6Q4	-2.55286	1.13666	TRPC_ Indole-3-glycerol phosphate synthase_	trpC
Q8Y7T0	-2.55481	2.90273	CBIA_ Cobyrinate a,c-diamide synthase_	cbiA
Q8Y3P0	-2.59562	0.726388	Q8Y3P0_ Lmo2795 protein_	lmo2795
Q8Y6W8	-2.61778	0.824324	COAE_ Dephospho-CoA kinase_	coaE
Q8Y7R8	-2.62915	4.28136	Q8Y7R8_ CbiL protein_	cbiL
P33378	-2.66743	0.436488	PHLC_ Phospholipase C_	plcB
Q8YAR0	-2.68408	0.930845	Q8YAR0_ ESAT-6-like protein_	lmo0056
Q8Y6M3	-2.70167	0.71391	Q8Y6M3_ Lmo1661 protein_	lmo1661
Q8YAB5	-2.70592	0.932433	ISPD_ 2-C-methyl-D-erythritol 4-phosphate cytidylyltransferase_	ispD
Q8Y8F2	-2.71101	0.729609	Q8Y8F2_ Lmo0952 protein_	lmo0952
Q8Y773	-2.76534	0.480524	MNTH_ Divalent metal cation transporter MntH_	mntH
Q8Y7S2	-2.77406	3.35584	Q8Y7S2_ CbiH protein_	cbiH
Q8Y9B6	-2.87543	0.427243	Q8Y9B6_ C-terminal domain similar to glycerophosphoryl diester phosphodiesterase_	lmo0616
Q8Y8J6	-2.89933	0.744928	Q8Y8J6_ Lmo0905 protein_	lmo0905
Q8Y9T3	-2.92955	0.93445	Q8Y9T3_ Lmo0440 protein_	lmo0440
Q8Y4X8	-2.97083	0.427243	Q8Y4X8_ Lmo2301 protein_	lmo2301
Q8Y7S4	-2.99102	4.50396	Q8Y7S4_ CbiF protein_	cbiF
Q8Y7R3	-2.99591	4.0432	COBQ_ Cobyric acid synthase_	cobQ
Q8Y8F1	-3.04836	0.549618	Q8Y8F1_ Lmo0953 protein_	lmo0953
Q92DY0	-3.05335	0.479502	Q92DY0_ Lmo0673 protein_	lmo0673
Q8Y7I6	-3.07726	0.931945	Q8Y7I6_ Lmo1291 protein_	lmo1291
Q8Y9P0	-3.09275	0.681095	Q8Y9P0_ Lmo0485 protein_	lmo0485
Q8Y4J9	-3.09482	0.93218	Q8Y4J9_ Lmo2439 protein_	lmo2439
Q8Y7S6	-3.09616	3.89287	Q8Y7S6_ CbiE protein_	cbiE
Q8Y3J2	-3.10095	0.690354	Q8Y3J2_ Lmo2843 protein_	lmo2843
Q8YAL2	-3.17114	0.785624	Q8YAL2_ Lmo0106 protein_	lmo0106
Q8YAK7	-3.17723	1.02119	Q8YAK7_ Lmo0111 protein_	lmo0111
Q8Y8I6	-3.18067	0.927971	Q8Y8I6_ Lmo0916 protein_	lmo0916
Q8Y5H8	-3.23757	4.3211	Q8Y5H8_ Lmo2084 protein_	lmo2084
Q8Y5Z8	-3.29445	0.85368	CCA_ CCA-adding enzyme_	cca
Q928S1	-3.33948	1.06037	Q928S1_ Lmo2361 protein_	lmo2361
Q8YA45	-3.38752	0.912539	Q8YA45_ Lmo0317 protein_	lmo0317
Q8Y891	-3.42887	0.933371	Q8Y891_ Lmo1024 protein_	lmo1024
Q8YA85	-3.44032	0.932958	Q8YA85_ Lmo0274 protein_	lmo0274
Q93RD9	-3.45698	0.703553	DTD_ D-aminoacyl-tRNA deacylase_	dtd
Q8Y9J1	-3.48014	0.682385	Q8Y9J1_ Lmo0537 protein_	lmo0537
Q8Y4D3	-3.50024	1.06656	Q8Y4D3_ Lmo2517 protein_	lmo2517
Q8Y3R4	-3.51325	0.963202	Q8Y3R4_ Lmo2769 protein_	lmo2769
Q8Y569	-3.52674	0.752573	Q8Y569_ Lmo2207 protein_	lmo2207
Q8YAE9	-3.53839	0.935081	Q8YAE9_ Lmo0181 protein_	lmo0181
Q8Y6F1	-3.54669	0.951298	Q8Y6F1_ Lmo1736 protein_	lmo1736
Q8YA46	-3.58478	1.23783	THIM_ Hydroxyethylthiazole kinase_	thiM
Q8Y7S8	-3.60972	3.42042	Q8Y7S8_ Lmo1193 protein_	lmo1193
Q8Y7A6	-3.6101	0.797943	Q8Y7A6_ Lmo1382 protein_	lmo1382
Q7AP56	-3.63881	3.75509	Q7AP56_ Lmo2164 protein_	lmo2164
Q8Y9F8	-3.65302	1.05146	Q8Y9F8_ HisJ protein_	hisJ
Q8Y7S5	-3.67395	3.05851	Q8Y7S5_ Lmo1196 protein_	lmo1196
Q8Y719	-3.71509	0.858331	Q8Y719_ Lmo1507 protein_	lmo1507
Q8YA37	-3.73668	0.932506	Q8YA37_ Lmo0327 protein_	lmo0327
P60415	-3.82633	0.931855	Y2054_ UPF0298 protein lmo2054_	lmo2054
Q8Y6B5	-3.84244	0.665323	Y1776_ UPF0316 protein lmo1776_	lmo1776
Q8Y8F3	-3.84833	0.963328	Q8Y8F3_ Lmo0951 protein_	lmo0951
Q8Y945	-3.90233	0.74454	Q8Y945_ Lmo0695 protein_	lmo0695
Q8Y996	-3.93324	0.825157	Q8Y996_ Lmo0637 protein_	lmo0637
Q8Y7S0	-3.989	4.72324	Q8Y7S0_ Lmo1201 protein_	lmo1201
Q8Y5R2	-3.99415	0.971151	Q8Y5R2_ Lmo1994 protein_	lmo1994
Q8Y5S6	-4.00924	0.935308	Q8Y5S6_ Lmo1979 protein_	lmo1979
Q8Y4H6	-4.03278	1.14601	Q8Y4H6_ Lmo2465 protein_	lmo2465
Q8Y472	-4.04066	0.974978	Q8Y472_ Lmo2583 protein_	lmo2583
Q8Y8I5	-4.0504	7.08276	Q8Y8I5_ Lmo0917 protein_	lmo0917
Q8Y792	-4.09862	0.932623	Q8Y792_ Lmo1400 protein_	lmo1400
Q7AP96	-4.29379	9.62207	Q7AP96_ LmaD protein_	lmaD
Q8Y5R8	-4.38203	0.766127	LEU3_ 3-isopropylmalate dehydrogenase_	leuB
Q8Y5S3	-4.40169	6.15766	Q8Y5S3_ Lmo1982 protein_	lmo1982
Q8Y4M5	-4.40597	1.11279	Q8Y4M5_ Lmo2412 protein_	lmo2412
Q8Y9Y4	-4.47893	5.16627	IOLA_ Malonate-semialdehyde dehydrogenase_	iolA
Q8Y7S7	-4.52862	1.19561	CBID_ Cobalt-precorrin-5B C(1)-methyltransferase_	cbiD
Q8Y7S9	-4.53282	1.55785	COBD_ Cobalamin biosynthesis protein CobD_	cobD
Q8Y5U5	-4.64923	5.03827	Q8Y5U5_ FhuC protein_	fhuC
Q8Y415	-4.6775	0.982126	Q8Y415_ Lmo2662 protein_	lmo2662
Q8Y7Y7	-4.70101	9.16321	Q8Y7Y7_ Lmo1132 protein_	lmo1132
Q8YAF1	-4.71228	6.66573	Q8YAF1_ Lmo0178 protein_	lmo0178
Q8Y8I8	-4.84004	7.48503	Q8Y8I8_ Lmo0914 protein_	lmo0914
Q8Y5M3	-4.88939	5.01394	DIVIB_ Cell division protein DivIB_	divIB
Q8Y5H1	-4.91122	6.78553	ARLY_ Argininosuccinate lyase_	argH
Q8Y5K5	-4.93415	1.15769	Q8Y5K5_ Lmo2055 protein_	lmo2055
Q8Y6F9	-5.23619	0.934175	Q8Y6F9_ Lmo1728 protein_	lmo1728
Q8Y5Y2	-5.25344	8.06825	Y1921_ UPF0302 protein lmo1921_	lmo1921
Q8Y7S1	-5.27031	1.33995	Q8Y7S1_ Lmo1200 protein_	lmo1200
Q8Y3K3	-5.69782	6.06658	Q8Y3K3_ Lmo2832 protein_	lmo2832
Q8Y4P7	-5.92904	1.24152	Q8Y4P7_ Lmo2388 protein_	lmo2388
P0DJM0	-6.17516	6.47764	INLA_ Internalin A_	inlA
Q8Y416	-6.27641	6.2405	Q8Y416_ Lmo2661 protein_	lmo2661
Q8Y8U1	-6.46067	6.50605	Q8Y8U1_ Lmo0802 protein_	lmo0802
Q8Y7R9	-6.62823	1.77118	Q8Y7R9_ CbiK protein_	cbiK
Q8Y3T5	-6.94971	4.88715	Q8Y3T5_ Lmo2746 protein_	lmo2746
Q8Y7R4	-7.00745	6.99907	Y1207_ Putative ABC transporter ATP-binding protein lmo1207_	lmo1207
Q8Y437	-7.25982	5.12022	Q8Y437_ FAD:protein FMN transferase_	lmo2636
Q8Y7S3	-7.27187	5.42197	Q8Y7S3_ CbiG protein_	cbiG
Q8Y7Q7	-8.94213	4.36714	Q8Y7Q7_ Lmo1215 protein_	lmo1215
