# Supplementary material for: Bacterial Microcompartments Coupled with Extracellular Electron Transfer Drive the Anaerobic Utilization of Ethanolamine in Listeria monocytogenes
Source: mSystems. 2021 Apr 13;6(2):e01349-20. doi: 10.1128/mSystems.01349-20 (PMC8547011; doi:10.1128/mSystems.01349-20)
Supplement: TABLE S3 [file msystems.01349-20_st003.xlsx]

## Sheet: Sheet1
Supplementary Table 3
UniProt Protein ID	X Log2 Protein abundance ratio (eut induced/non-induced in MWB)	Y -Log10 p-value (eut induced/non-induced in MWB)	NCBI protein Annotation (format: UniProt Protein ID_ NCBI annotation)	NCBI Gene ID
Q92CM7	15.2048	3.75855	Q92CM7_ Lmo1180 protein_	lmo1180
Q8Y7U1	14.115	4.33589	Q8Y7U1_ Lmo1179 protein_	lmo1179
Q8Y7T9	13.3907	7.81758	PDUL_ Phosphate propanoyltransferase_	pduL
Q8Y7U4	12.7954	4.68314	EUTC_ Ethanolamine ammonia-lyase light chain_	eutC
Q8Y7U8	12.7557	5.22687	Q8Y7U8_ PduQ protein_	pduQ
Q8Y7U5	12.5161	4.64273	Q8Y7U5_ EutB protein_	eutB
Q8Y7U3	12.1567	2.21532	Q8Y7U3_ Lmo1177 protein_	lmo1177
Q8Y7T4	11.8831	2.34824	Q8Y7T4_ Lmo1187 protein_	lmo1187
Q8Y7T8	11.8737	7.87127	Q8Y7T8_ Lmo1183 protein_	lmo1183
Q8Y7U2	11.8674	7.67258	Q8Y7U2_ Lmo1178 protein_	lmo1178
Q8Y7U0	10.1483	7.3058	Q8Y7U0_ Lmo1181 protein_	lmo1181
Q8Y7T7	9.90345	4.96659	Q8Y7T7_ Lmo1184 protein_	lmo1184
Q8Y7T5	9.09875	6.17813	Q8Y7T5_ Lmo1186 protein_	lmo1186
Q8Y7T6	8.1681	7.63127	Q8Y7T6_ Lmo1185 protein_	lmo1185
Q8Y7U6	7.56537	1.37865	Q8Y7U6_ EutA protein_	eutA
Q8YA97	6.87657	6.01003	Q8YA97_ Lmo0257 protein_	lmo0257
Q8Y7I1	6.69953	5.07142	Q8Y7I1_ Lmo1297 protein_	lmo1297
Q8Y4T9	6.67267	7.17106	Q8Y4T9_ Lmo2343 protein_	lmo2343
Q8Y5S1	6.65868	1.55148	Q8Y5S1_ Acetolactate synthase_	ilvB
Q8Y5R6	6.24368	6.16867	LEUD_ 3-isopropylmalate dehydratase small subunit_	leuD
Q8Y5V5	5.89763	5.30984	SCPB_ Segregation and condensation protein B_	scpB
Q8YAI9	5.88628	4.66944	Q8YAI9_ Lmo0137 protein_	lmo0137
Q8Y8I0	5.76557	6.01828	COAA_ Pantothenate kinase_	coaA
Q8Y552	5.7463	5.3012	Y2224_ UPF0754 membrane protein lmo2224_	lmo2224
Q8Y7W9	5.66133	3.78561	Q8Y7W9_ Regulatory protein similar to Salmonella typhimurium PocR protein_	lmo1150
Q8Y5R1	5.61722	3.59578	DEOC_ Deoxyribose-phosphate aldolase_	deoC
Q8YAL2	5.60101	6.43976	Q8YAL2_ Lmo0106 protein_	lmo0106
Q8Y7X0	5.47571	4.76762	Q8Y7X0_ Lmo1149 protein_	lmo1149
Q8Y7U7	5.27164	1.44103	Q8Y7U7_ Lmo1173 protein_	lmo1173
Q8Y921	5.13854	8.56869	Q8Y921_ Putative fibronectin-binding protein_	lmo0721
Q8Y5R5	5.13535	1.44935	Q8Y5R5_ L-threonine dehydratase_	ilvA
Q8Y4Q2	5.12038	6.62318	Q8Y4Q2_ Lmo2382 protein_	lmo2382
Q8Y5R7	5.11647	1.10084	LEUC_ 3-isopropylmalate dehydratase large subunit_	leuC
Q8Y959	5.02628	4.59883	Q8Y959_ Lmo0675 protein_	lmo0675
Q92A30	5.00317	1.34387	Q92A30_ IlvN protein_	ilvN
Q8YA73	4.85623	1.32244	Q8YA73_ Lmo0286 protein_	lmo0286
Q93RD9	4.73385	1.17822	DTD_ D-aminoacyl-tRNA deacylase_	dtd
Q8Y6J7	4.70296	1.09656	Y1687_ UPF0374 protein lmo1687_	lmo1687
Q8Y5K0	4.61382	1.01314	Q8Y5K0_ Lmo2060 protein_	lmo2060
Q8Y8V2	4.5862	0.935001	Q8Y8V2_ Cys-tRNA(Pro)/Cys-tRNA(Cys) deacylase_	lmo0790
Q8Y9J5	4.50824	0.934584	Q8Y9J5_ Lmo0532 protein_	lmo0532
Q8Y4Q1	4.42463	1.28611	Q8Y4Q1_ Lmo2384 protein_	lmo2384
Q8Y8J7	4.23352	0.94954	Q8Y8J7_ Lmo0904 protein_	lmo0904
Q8Y727	4.21091	1.02497	URK_ Uridine kinase_	udk
Q8Y735	4.18846	0.921389	NADD_ Probable nicotinate-nucleotide adenylyltransferase_	nadD
Q8Y5R9	4.16695	2.92162	LEU1_ 2-isopropylmalate synthase_	leuA
Q8Y937	4.15492	1.32941	Q8Y937_ Lmo0704 protein_	lmo0704
Q8Y6M5	4.09683	0.932096	Q8Y6M5_ Lmo1659 protein_	lmo1659
Q8YAB0	4.08609	0.908256	MRNC_ Mini-ribonuclease 3_	mrnC
Q8Y6N3	4.0222	3.91215	Q8Y6N3_ Lmo1651 protein_	lmo1651
Q8Y5I2	4.007	0.950639	Q8Y5I2_ Lmo2080 protein_	lmo2080
Q8YAG1	4.00406	1.16184	Q8YAG1_ Lmo0165 protein_	lmo0165
Q8Y792	3.97837	0.934626	Q8Y792_ Lmo1400 protein_	lmo1400
Q8Y7C3	3.90904	0.893721	EX7S_ Exodeoxyribonuclease 7 small subunit_	xseB
Q8Y6N6	3.87348	1.24704	Q8Y6N6_ Lmo1648 protein_	lmo1648
Q8Y8J9	3.84837	0.983937	Q8Y8J9_ Lmo0902 protein_	lmo0902
Q8Y941	3.72267	0.783713	Q8Y941_ Lmo0700 protein_	lmo0700
Q8YAE8	3.70713	0.923269	Q8YAE8_ Lmo0182 protein_	lmo0182
Q8Y646	3.69778	0.90106	Q8Y646_ Lmo1854 protein_	lmo1854
Q8Y4F1	3.69739	0.930642	Q8Y4F1_ Lmo2493 protein_	lmo2493
Q8YAD2	3.67957	0.935099	Q8YAD2_ Lmo0212 protein_	lmo0212
Q8Y4S2	3.61004	0.92462	Q8Y4S2_ Transmembrane protein_	lmo2360
Q8Y686	3.60427	0.935105	Q8Y686_ ATP-dependent DNA helicase RecG_	recG
Q8Y802	3.5774	0.808058	Q8Y802_ Lmo1117 protein_	lmo1117
Q8Y5M9	3.5528	0.972726	Q8Y5M9_ Lmo2028 protein_	lmo2028
Q8Y4U5	3.5501	1.42003	Q8Y4U5_ Tagatose-6-phosphate kinase_	fruB
Q8Y951	3.50945	0.917736	Q8Y951_ Lmo0684 protein_	lmo0684
Q8Y8F3	3.4348	0.96963	Q8Y8F3_ Lmo0951 protein_	lmo0951
Q92DC5	3.34113	0.528245	Q92DC5_ RsbS protein_	rsbS
Q8Y8J2	3.33923	1.11951	Q8Y8J2_ Lmo0909 protein_	lmo0909
Q8YA19	3.33837	0.934054	Q8YA19_ Lmo0347 protein_	lmo0347
Q8Y6R7	3.31899	1.06263	Q8Y6R7_ Lmo1616 protein_	lmo1616
Q8Y9J1	3.12547	0.415387	Q8Y9J1_ Lmo0537 protein_	lmo0537
Q8Y408	3.07906	0.934688	Q8Y408_ Lmo2670 protein_	lmo2670
Q8Y913	3.04309	0.934899	Q8Y913_ Lmo0729 protein_	lmo0729
Q8Y694	3.03745	0.935048	Y1802_ UPF0122 protein lmo1802_	lmo1802
Q8Y997	3.02397	0.934905	Q8Y997_ Lmo0635 protein_	lmo0635
Q8YA24	2.9799	0.934639	Q8YA24_ Lmo0341 protein_	lmo0341
Q8Y4N2	2.9759	0.730538	Q8Y4N2_ Probable membrane transporter protein_	lmo2404
Q8Y9F3	2.96379	0.707464	Q8Y9F3_ Lmo0575 protein_	lmo0575
Q8Y5D3	2.95517	0.967044	Q8Y5D3_ Lmo2132 protein_	lmo2132
Q8Y747	2.93692	0.431873	YBEY_ Endoribonuclease YbeY_	ybeY
Q8Y3S0	2.91356	0.427243	Q8Y3S0_ Lmo2762 protein_	lmo2762
Q8Y9V7	2.87422	0.601477	Q8Y9V7_ Lmo0413 protein_	lmo0413
Q8Y532	2.86239	0.539564	Q8Y532_ Pseudouridine synthase_	lmo2244
Q8Y419	2.86095	0.934383	Q8Y419_ Lmo2658 protein_	lmo2658
P66957	2.83589	0.637184	TAL2_ Probable transaldolase 2_	tal2
Q8Y4E4	2.80368	0.631727	Q8Y4E4_ Lmo2502 protein_	lmo2502
Q8YAJ0	2.77597	3.77473	Q8YAJ0_ Lmo0135 protein_	lmo0135
Q8YAA2	2.62308	0.608091	Q8YAA2_ Lmo0252 protein_	lmo0252
Q8Y9W7	2.58396	0.522171	Q8Y9W7_ Lmo0402 protein_	lmo0402
Q8Y687	2.57746	0.489441	FAPR_ Transcription factor FapR_	fapR
Q8Y8F2	2.54343	0.427835	Q8Y8F2_ Lmo0952 protein_	lmo0952
Q8YA59	2.52221	0.528101	Q8YA59_ Lmo0302 protein_	lmo0302
Q8Y726	2.51669	0.724387	Q8Y726_ Lmo1498 protein_	lmo1498
Q8Y9N9	2.51486	0.512242	RL321_ 50S ribosomal protein L32-1_	rpmF1
Q928S1	2.49651	0.624384	Q928S1_ Lmo2361 protein_	lmo2361
Q8Y5S6	2.49008	0.635769	Q8Y5S6_ Lmo1979 protein_	lmo1979
Q8Y4Q0	2.47097	0.405951	Q8Y4Q0_ Lmo2385 protein_	lmo2385
Q92C58	2.46292	0.427243	Q92C58_ RNA-binding protein Hfq_	hfq
Q8Y6U7	2.4519	0.932495	Q8Y6U7_ Lmo1584 protein_	lmo1584
Q92BL2	2.42095	0.396085	Y1501_ UPF0473 protein lmo1501_	lmo1501
Q8Y6I3	2.39089	0.427243	Q8Y6I3_ Lmo1701 protein_	lmo1701
Q8Y4P2	2.36669	0.455197	Q8Y4P2_ Lmo2393 protein_	lmo2393
Q8Y723	2.35493	0.522958	YQGF_ Putative pre-16S rRNA nuclease_	lmo1502
Q927H3	2.34945	0.376093	Q927H3_ Lmo2666 protein_	lmo2666
Q92EN6	2.33623	0.613899	Q92EN6_ Lmo0399 protein_	lmo0399
Q8Y7A9	2.32682	0.426711	YIDC1_ Membrane protein insertase YidC 1_	yidC1
Q8Y4P7	2.31875	0.364172	Q8Y4P7_ Lmo2388 protein_	lmo2388
Q8Y6N2	2.30916	2.59786	Q8Y6N2_ Lmo1652 protein_	lmo1652
Q8Y5Q4	2.30465	0.535285	Q8Y5Q4_ Lmo2002 protein_	lmo2002
Q8Y5S2	2.28612	3.30056	ILVD_ Dihydroxy-acid dehydratase_	ilvD
Q8Y915	2.26919	4.20813	GLMS_ Glutamine--fructose-6-phosphate aminotransferase [isomerizing]_	glmS
Q8Y5K4	2.26492	0.48709	Q8Y5K4_ Lmo2056 protein_	lmo2056
Q8Y7N1	2.25339	0.427428	Q8Y7N1_ Lmo1243 protein_	lmo1243
Q8Y6I7	2.19003	0.548996	Q8Y6I7_ Lmo1697 protein_	lmo1697
Q8Y8L1	2.17806	0.301134	Q8Y8L1_ Lmo0887 protein_	lmo0887
Q8Y942	2.15446	0.479123	Q8Y942_ Lmo0699 protein_	lmo0699
Q8Y8N8	2.15036	0.690889	Q8Y8N8_ Lmo0858 protein_	lmo0858
Q8Y4B0	2.12762	0.409854	Q8Y4B0_ Threonylcarbamoyl-AMP synthase_	lmo2541
Q8Y6K5	2.11741	0.458958	Q8Y6K5_ Lmo1679 protein_	lmo1679
Q8Y4L9	2.10933	0.452094	Q8Y4L9_ Lmo2418 protein_	lmo2418
Q8Y719	2.10002	0.490651	Q8Y719_ Lmo1507 protein_	lmo1507
Q8Y5K6	2.08036	0.427243	Q8Y5K6_ Lmo2053 protein_	lmo2053
Q8Y8I3	2.07396	0.467512	Q8Y8I3_ Lmo0919 protein_	lmo0919
Q8Y844	2.07087	0.40859	Q8Y844_ Transport permease protein_	lmo1074
Q8Y6A1	2.06379	0.50322	Q8Y6A1_ Lmo1794 protein_	lmo1794
P66221	2.06294	0.427243	RL332_ 50S ribosomal protein L33 2_	rpmG2
Q8Y3S2	2.06188	0.447148	Q8Y3S2_ Lmo2760 protein_	lmo2760
Q8Y4H6	2.03648	0.467648	Q8Y4H6_ Lmo2465 protein_	lmo2465
Q8YAB2	2.02869	2.05374	Q8YAB2_ Serine acetyltransferase_	cysE
P63363	2.02829	0.427243	PSTB1_ Phosphate import ATP-binding protein PstB 1_	pstB1
Q8Y9X0	2.02054	1.00719	Q8Y9X0_ Lmo0398 protein_	lmo0398
Q8YAV9	2.01149	0.376372	Q8YAV9_ Lmo0004 protein_	lmo0004
Q8Y8S8	1.9957	0.427243	Q8Y8S8_ Lmo0816 protein_	lmo0816
Q8Y954	1.98118	0.427243	Q8Y954_ Lmo0680 protein_	lmo0680
Q8Y5V0	1.96188	0.427243	XERD_ Tyrosine recombinase XerD_	xerD
P66860	1.96104	0.427243	SSRP_ SsrA-binding protein_	smpB
Q8Y644	1.95601	1.38364	DEOD_ Purine nucleoside phosphorylase DeoD-type_	deoD
Q8Y9X7	1.94776	0.420429	UNG1_ Uracil-DNA glycosylase 1_	ung1
Q8Y4H7	1.94093	0.427243	Q8Y4H7_ Lmo2464 protein_	lmo2464
Q8Y8J6	1.9356	0.561517	Q8Y8J6_ Lmo0905 protein_	lmo0905
Q8YAE1	1.92347	0.450639	ISPE_ 4-diphosphocytidyl-2-C-methyl-D-erythritol kinase_	ispE
Q8Y3W7	1.90379	0.278082	Q8Y3W7_ Lmo2712 protein_	lmo2712
Q8Y9Z2	1.89668	0.435992	Q8Y9Z2_ Lmo0375 protein_	lmo0375
Q8Y894	1.89085	0.575095	Q8Y894_ Lmo1020 protein_	lmo1020
Q8Y7L8	1.8795	0.427243	Q8Y7L8_ Lmo1256 protein_	lmo1256
Q8Y9L6	1.85941	0.327879	Q8Y9L6_ Lmo0511 protein_	lmo0511
Q8Y7X5	1.859	3.23947	Q8Y7X5_ Lmo1144 protein_	lmo1144
Q8Y7X9	1.85288	0.427243	Q8Y7X9_ Lmo1140 protein_	lmo1140
Q8Y778	1.84419	0.427243	Q8Y778_ Lmo1418 protein_	lmo1418
Q8Y4D4	1.83953	0.427243	Q8Y4D4_ Lmo2516 protein_	lmo2516
Q92F34	1.83818	3.19209	Q92F34_ Lmo0241 protein_	lmo0241
Q8Y9G0	1.83331	0.439501	HIS1_ ATP phosphoribosyltransferase_	hisG
Q8Y5S0	1.81234	2.95642	ILVC_ Ketol-acid reductoisomerase (NADP(+))_	ilvC
Q8Y520	1.80937	2.41142	Q8Y520_ Lmo2258 protein_	lmo2258
Q8Y7A6	1.79953	0.427243	Q8Y7A6_ Lmo1382 protein_	lmo1382
Q8Y5N3	1.7963	1.22732	Q8Y5N3_ NadC protein_	nadC
Q8YAH4	1.78478	4.35732	Q8YAH4_ Lmo0152 protein_	lmo0152
Q8Y904	1.78115	0.279888	Q8Y904_ Lmo0738 protein_	lmo0738
Q8Y3K8	1.77781	0.38407	Q8Y3K8_ Lmo2827 protein_	lmo2827
Q8Y3T1	1.77654	0.272973	Q8Y3T1_ Lmo2750 protein_	lmo2750
Q8YA27	1.77005	0.427243	Q8YA27_ Lmo0338 protein_	lmo0338
Q92CI8	1.75928	0.403626	Q92CI8_ Lmo1220 protein_	lmo1220
Q8Y887	1.75742	0.21832	Q8Y887_ Lmo1030 protein_	lmo1030
Q8Y9I1	1.73324	0.357404	Q8Y9I1_ Lmo0547 protein_	lmo0547
Q8Y4G2	1.7316	0.427243	LGT_ Phosphatidylglycerol--prolipoprotein diacylglyceryl transferase_	lgt
Q926Y4	1.7286	0.427243	Q926Y4_ Permease IIC component_	lmo2763
Q8Y424	1.7241	0.427243	Q8Y424_ Lmo2651 protein_	lmo2651
Q8Y5Q8	1.71195	0.273849	Q8Y5Q8_ Fructosamine deglycase_	lmo1998
Q8YA01	1.70711	0.33259	Q8YA01_ Lmo0366 protein_	lmo0366
Q8Y9T8	1.70609	0.308231	Q8Y9T8_ Putative peptidoglycan bound protein (LPXTG motif)_	lmo0435
Q8Y6X6	1.70534	0.427243	Q8Y6X6_ Lmo1555 protein_	lmo1555
Q8Y4M1	1.70516	0.375809	Q8Y4M1_ Lmo2416 protein_	lmo2416
Q8Y3K7	1.70054	0.427243	Q8Y3K7_ Lmo2828 protein_	lmo2828
Q8Y5R8	1.7005	1.43407	LEU3_ 3-isopropylmalate dehydrogenase_	leuB
Q8Y8C2	1.68718	0.565202	Q8Y8C2_ Lmo0986 protein_	lmo0986
Q8Y4N6	1.68406	0.427243	Q8Y4N6_ Lmo2399 protein_	lmo2399
Q8Y425	1.66416	0.264305	Q8Y425_ Lmo2650 protein_	lmo2650
Q8Y3I1	1.66151	0.427243	RNPA_ Ribonuclease P protein component_	rnpA
Q8Y4K5	1.65548	2.36433	Q8Y4K5_ Lmo2433 protein_	lmo2433
Q8Y7Q0	1.64816	0.227473	Q8Y7Q0_ Lmo1223 protein_	lmo1223
Q8Y8T2	1.64295	0.310622	Q8Y8T2_ Lmo0812 protein_	lmo0812
Q8Y6K7	1.64077	0.427243	Q8Y6K7_ 1,4-dihydroxy-2-naphthoate octaprenyltransferase_	menA
Q8YAG2	1.63227	1.12948	YABA_ Initiation-control protein YabA_	lmo0164
Q92E21	1.62714	0.341565	Q92E21_ Lmo0636 protein_	lmo0636
Q8Y6A5	1.60716	0.427243	Q8Y6A5_ Lmo1790 protein_	lmo1790
Q8Y4Y7	1.60683	0.427243	Q8Y4Y7_ Portein gp11 [Bacteriophage A118]_	lmo2292
Q8Y3S1	1.60515	0.427243	Q8Y3S1_ Lmo2761 protein_	lmo2761
Q8Y8A6	1.60354	0.300841	Q8Y8A6_ Lmo1004 protein_	lmo1004
Q8Y7A4	1.58324	0.269702	Y1384_ UPF0176 protein lmo1384_	lmo1384
Q8Y5C1	1.57769	0.290549	Q8Y5C1_ Lmo2144 protein_	lmo2144
Q8Y6G7	1.55492	0.236833	Q8Y6G7_ Lmo1720 protein_	lmo1720
Q8Y7Y7	1.55436	0.427243	Q8Y7Y7_ Lmo1132 protein_	lmo1132
Q8Y890	1.55358	0.427243	Q8Y890_ Lmo1025 protein_	lmo1025
Q8Y9L4	1.53838	0.427243	Q8Y9L4_ Lmo0513 protein_	lmo0513
Q8Y9P0	1.53738	0.251687	Q8Y9P0_ Lmo0485 protein_	lmo0485
Q8Y9F1	1.53185	0.276106	Q8Y9F1_ Putative conserved membrane protein_	lmo0578
Q8Y4K0	1.50945	0.268717	Q8Y4K0_ Lmo2438 protein_	lmo2438
Q8Y4V8	1.5021	0.427243	Q8Y4V8_ Gp44 [Bacteriophage A118]_	lmo2322
Q8YA75	1.4984	2.98717	METN1_ Methionine import ATP-binding protein MetN 1_	metN1
Q8Y5A8	1.48854	0.427243	Q8Y5A8_ Lmo2160 protein_	lmo2160
Q8Y4T7	1.46776	0.427243	Q8Y4T7_ Lmo2345 protein_	lmo2345
Q8Y5V4	1.46753	0.427243	SCPA_ Segregation and condensation protein A_	scpA
Q8Y3T0	1.46709	4.03649	Q8Y3T0_ Lmo2751 protein_	lmo2751
Q8Y5Y9	1.4599	0.427243	Q8Y5Y9_ Lmo1914 protein_	lmo1914
Q7AP95	1.4516	0.243993	Q7AP95_ LmaC protein_	lmaC
Q8Y8Y0	1.43209	4.20923	Q8Y8Y0_ GTPase HflX_	hflX
Q8Y587	1.43157	0.427243	Q8Y587_ Lmo2182 protein_	lmo2182
Q8YA76	1.41823	0.427243	Q8YA76_ Lmo0283 protein_	lmo0283
Q8Y599	1.41473	0.427243	Q8Y599_ Lmo2170 protein_	lmo2170
Q8Y8V3	1.4123	0.427243	Q8Y8V3_ Lmo0789 protein_	lmo0789
Q8YAC3	1.40849	2.38213	Q8YAC3_ Cysteine synthase_	cysK
Q8Y9T3	1.40712	0.427243	Q8Y9T3_ Lmo0440 protein_	lmo0440
Q8Y3R0	1.39984	0.427243	Q8Y3R0_ Lmo2773 protein_	lmo2773
Q8Y569	1.39906	0.279579	Q8Y569_ Lmo2207 protein_	lmo2207
Q8Y718	1.39841	0.427243	Q8Y718_ Lmo1508 protein_	lmo1508
Q8YA74	1.38315	1.34624	Q8YA74_ Lipoprotein_	lmo0285
Q8Y7B1	1.38234	0.322937	Q8Y7B1_ Lmo1375 protein_	lmo1375
Q8Y622	1.36466	0.427243	Q8Y622_ Lmo1880 protein_	lmo1880
Q8YA84	1.34869	0.291613	Q8YA84_ C-terminal part similar to B. subtilis ComEC protein_	lmo0275
Q7AP97	1.34735	0.427243	Q7AP97_ Lmo0114 protein_	lmo0114
Q8Y6K4	1.33184	2.00323	Q8Y6K4_ Lmo1680 protein_	lmo1680
Q8Y3Y0	1.32807	0.427243	Q8Y3Y0_ Lmo2699 protein_	lmo2699
Q8Y7X4	1.32641	2.63491	Q8Y7X4_ Lmo1145 protein_	lmo1145
Q8YAB1	1.32529	4.00228	SYC_ Cysteine--tRNA ligase_	cysS
Q8Y7D0	1.32207	0.251356	Q8Y7D0_ Lmo1353 protein_	lmo1353
Q8Y4P8	1.31564	0.205599	Q8Y4P8_ Lmo2387 protein_	lmo2387
Q8Y987	1.31243	2.53435	Q8Y987_ Lmo0646 protein_	lmo0646
Q8Y5H4	1.30522	0.427243	Q8Y5H4_ Lmo2088 protein_	lmo2088
Q8Y8J8	1.28633	2.7804	Q8Y8J8_ Lmo0903 protein_	lmo0903
Q8YA77	1.2846	3.0537	Q8YA77_ Lmo0282 protein_	lmo0282
Q8YA51	1.28439	0.427243	Q8YA51_ Lmo0311 protein_	lmo0311
Q8Y8V0	1.26241	0.427243	Q8Y8V0_ Lmo0792 protein_	lmo0792
Q8Y924	1.2556	3.16882	Q8Y924_ Lmo0718 protein_	lmo0718
Q8Y8I8	1.25324	0.251714	Q8Y8I8_ Lmo0914 protein_	lmo0914
Q8Y7X3	1.24199	3.85015	Q8Y7X3_ Lmo1146 protein_	lmo1146
P0A355	1.22319	1.61151	CSPA_ Cold shock-like protein CspLA_	cspLA
Q8Y8D1	1.21945	2.5574	Q8Y8D1_ Lmo0977 protein_	lmo0977
Q8Y9K5	1.2019	0.427243	Q8Y9K5_ Lmo0522 protein_	lmo0522
Q8Y8Y6	1.19537	1.32724	Q8Y8Y6_ Lmo0756 protein_	lmo0756
Q8Y613	1.19248	0.427243	Y1889_ UPF0398 protein lmo1889_	lmo1889
Q8Y8G8	1.18954	1.25473	Q8Y8G8_ Lmo0936 protein_	lmo0936
Q8Y3N4	1.14689	0.240353	NANE_ Putative N-acetylmannosamine-6-phosphate 2-epimerase_	nanE
Q8Y4I9	1.07348	1.11056	Q8Y4I9_ Lmo2450 protein_	lmo2450
Q8YAL5	1.05985	1.98476	Q8YAL5_ Lmo0103 protein_	lmo0103
Q8Y3S9	1.05889	2.39336	Q8Y3S9_ Lmo2752 protein_	lmo2752
Q927F6	1.04664	2.90865	Q927F6_ Lmo2685 protein_	lmo2685
Q93Q56	1.04191	1.58892	PROB_ Glutamate 5-kinase_	proB
Q8Y736	1.02384	2.23296	Q8Y736_ Lmo1487 protein_	lmo1487
Q92CZ4	1.02065	1.49858	Y1028_ UPF0356 protein lmo1028_	lmo1028
Q8Y9T6	1.00949	2.18155	Q8Y9T6_ Lmo0437 protein_	lmo0437
Q8Y3N7	0.993647	1.13794	Q8Y3N7_ Lmo2798 protein_	lmo2798
Q8Y8P4	0.988186	2.53532	Q8Y8P4_ Lmo0852 protein_	lmo0852
Q8Y553	0.969452	3.07731	Y2223_ UPF0342 protein lmo2223_	lmo2223
Q8Y9D5	0.953272	2.42877	Q8Y9D5_ Lmo0595 protein_	lmo0595
Q8Y9B9	0.941769	2.91652	Q8Y9B9_ Lmo0613 protein_	lmo0613
Q8Y5N2	0.93265	2.22665	NADA_ Quinolinate synthase A_	nadA
Q9ZIM1	0.931758	0.506823	Y216_ Uncharacterized protein Lmo0216_	lmo0216
Q8Y6P1	0.920244	1.54346	Q8Y6P1_ Lmo1643 protein_	lmo1643
Q8Y8X8	0.911311	2.21179	Q8Y8X8_ Lipoate--protein ligase_	lmo0764
Q8Y3K6	0.910498	2.90416	Q8Y3K6_ Lmo2829 protein_	lmo2829
Q8Y7Y1	0.906808	2.91441	Q8Y7Y1_ ATP-dependent Clp protease proteolytic subunit_	clpP
Q8Y7P4	0.900599	1.08758	Q8Y7P4_ Cell division protein ZapA_	lmo1229
Q8Y3N5	0.891404	0.139359	Q8Y3N5_ Lmo2800 protein_	lmo2800
Q8Y5N4	0.877372	2.83511	NADB_ L-aspartate oxidase_	nadB
Q8Y512	0.873897	1.94447	Q8Y512_ Lmo2266 protein_	lmo2266
Q8Y8E4	0.869585	2.20707	Q8Y8E4_ Lmo0960 protein_	lmo0960
Q8YAE2	0.861646	2.97052	RSMA_ Ribosomal RNA small subunit methyltransferase A_	rsmA
Q8Y6Y8	0.848008	1.65107	Q8Y6Y8_ Lmo1543 protein_	lmo1543
Q8Y448	0.837578	1.71026	Q8Y448_ Protein translocase subunit SecY_	secY
Q8Y9D2	0.837479	3.0393	Q8Y9D2_ Lmo0600 protein_	lmo0600
Q8Y651	0.828329	2.9183	MNTB_ Manganese transport system ATP-binding protein MntB_	mntB
Q8Y4B4	0.824718	2.29961	Q8Y4B4_ Lmo2537 protein_	lmo2537
Q8YAU8	0.821828	1.17019	Q8YAU8_ AA3-600 quinol oxidase subunit III_	qoxC
Q8Y5W6	0.820627	2.81718	KCY_ Cytidylate kinase_	cmk
Q8Y6I5	0.815047	2.2225	Q8Y6I5_ Lmo1699 protein_	lmo1699
P0A4H5	0.812017	1.91132	CHEY_ Chemotaxis protein CheY_	cheY
Q8Y734	0.811472	0.98864	Q8Y734_ Lmo1489 protein_	lmo1489
Q92CN5	0.806474	3.3045	Q92CN5_ Lmo1172 protein_	lmo1172
Q8Y6Z9	0.802388	2.592	QUEA_ S-adenosylmethionine:tRNA ribosyltransferase-isomerase_	queA
Q8Y6G9	0.797816	2.87448	Q8Y6G9_ Lmo1717 protein_	lmo1717
Q8Y7B7	0.797369	2.07461	Q8Y7B7_ Lmo1369 protein_	lmo1369
Q8Y6D0	0.791758	2.55452	DNLJ_ DNA ligase_	ligA
Q8Y5V7	0.787899	2.69372	Q8Y5V7_ ResD protein_	resD
Q8Y8P9	0.777133	2.04782	Q8Y8P9_ Lmo0847 protein_	lmo0847
Q8Y5R3	0.776313	3.03757	Q8Y5R3_ Pdp protein_	pdp
Q8Y635	0.77484	2.22626	Q8Y635_ Lmo1865 protein_	lmo1865
P64032	0.773437	2.77622	EFP_ Elongation factor P_	efp
Q8Y8K7	0.77131	1.32359	Q8Y8K7_ RsbU protein_	rsbU
Q8Y5V6	0.770267	2.22295	Q8Y5V6_ Pseudouridine synthase_	lmo1949
Q8Y9D1	0.769138	2.88038	Q8Y9D1_ Lmo0601 protein_	lmo0601
Q8Y6P2	0.766826	1.523	Q8Y6P2_ Lmo1642 protein_	lmo1642
Q8Y617	0.759167	2.5312	XPT_ Xanthine phosphoribosyltransferase_	xpt
Q8Y929	0.754485	1.43295	Q8Y929_ Lmo0713 protein_	lmo0713
Q8Y5B3	0.75333	3.33358	Q8Y5B3_ Ribonucleoside-diphosphate reductase subunit beta_	lmo2154
Q92DY0	0.749493	0.801097	Q92DY0_ Lmo0673 protein_	lmo0673
Q8Y6Z4	0.748189	1.58758	Q8Y6Z4_ Prephenate dehydratase_	pheA
Q92BM7	0.746979	2.17849	Q92BM7_ Ribosomal silencing factor RsfS_	rsfS
Q8Y5K8	0.744232	1.77361	Q8Y5K8_ Endopeptidase La_	lmo2051
Q8Y5P0	0.735576	0.972149	Q8Y5P0_ Lmo2017 protein_	lmo2017
Q8Y4A5	0.734624	2.74238	Q8Y4A5_ Threonine synthase_	thrC
Q8Y8E2	0.733898	1.98942	Q8Y8E2_ Listeria epitope LemA_	lemA
Q8Y4A4	0.73111	3.05809	Q8Y4A4_ Homoserine dehydrogenase_	hom
Q8Y7C0	0.729145	1.59283	Q8Y7C0_ Lmo1366 protein_	lmo1366
Q9RQI6	0.727188	2.80676	CLPP_ ATP-dependent Clp protease proteolytic subunit_	clpP
Q8Y6E0	0.725496	1.07432	Q8Y6E0_ Lmo1747 protein_	lmo1747
Q8Y928	0.724036	1.09884	Q8Y928_ Lmo0714 protein_	lmo0714
Q8Y7N4	0.719116	1.8595	Q8Y7N4_ Phosphoesterase_	lmo1240
Q8YAD8	0.716219	1.58696	Q8YAD8_ Lmo0193 protein_	lmo0193
P65110	0.714674	1.06636	IF1_ Translation initiation factor IF-1_	infA
Q8Y4H9	0.713719	1.79997	Q8Y4H9_ Lmo2462 protein_	lmo2462
Q8Y494	0.711908	0.573728	RPOE_ Probable DNA-directed RNA polymerase subunit delta_	rpoE
Q8Y6N5	0.711483	2.68122	Q8Y6N5_ Lmo1649 protein_	lmo1649
Q8Y9Z7	0.704577	0.705495	Q8Y9Z7_ Lmo0370 protein_	lmo0370
Q8Y9G8	0.702909	0.552843	Q8Y9G8_ Glutamate dehydrogenase_	lmo0560
Q8Y6U6	0.700909	0.991651	Q8Y6U6_ Lmo1585 protein_	lmo1585
Q8Y6E2	0.6995	1.96412	Q8Y6E2_ Lmo1745 protein_	lmo1745
Q8Y5K9	0.691246	1.00396	Q8Y5K9_ Lmo2050 protein_	lmo2050
Q8Y996	0.690138	2.54377	Q8Y996_ Lmo0637 protein_	lmo0637
Q8Y4F8	0.68144	2.33093	Q8Y4F8_ Lmo2486 protein_	lmo2486
P0A4L3	0.679811	0.758068	THIO_ Thioredoxin_	trxA
Q8Y7X2	0.678166	2.09893	Q8Y7X2_ Lmo1147 protein_	lmo1147
Q8Y9Y0	0.676195	1.20642	Q8Y9Y0_ Lmo0387 protein_	lmo0387
Q8Y6X1	0.671003	1.53053	Q8Y6X1_ Primosome component (Helicase loader) DnaI_	dnaI
Q8Y752	0.670846	0.0764103	RECO_ DNA repair protein RecO_	recO
Q8YAA9	0.670682	1.69765	Q8YAA9_ Lmo0242 protein_	lmo0242
Q8YAE3	0.667555	0.0884113	RNM5_ Ribonuclease M5_	rnmV
Q8Y7X6	0.666984	2.58162	Q8Y7X6_ Lmo1143 protein_	lmo1143
Q8Y415	0.666798	0.0680752	Q8Y415_ Lmo2662 protein_	lmo2662
Q8Y9G7	0.665286	1.08528	HIS2_ Phosphoribosyl-ATP pyrophosphatase_	hisE
Q8Y4R0	0.662395	1.4286	Q8Y4R0_ Aspartokinase_	lmo2374
Q8Y5I5	0.661021	1.77982	Q8Y5I5_ Lmo2077 protein_	lmo2077
Q8YAF9	0.660412	1.6307	Q8YAF9_ Ribosomal RNA small subunit methyltransferase I_	rsmI
Q8Y6Z5	0.658221	1.31483	Y1535_ Probable transcriptional regulatory protein lmo1535_	lmo1535
Q8Y6Z3	0.654792	2.7918	OBG_ GTPase Obg_	obg
Q8Y5B4	0.65448	1.36005	Q8Y5B4_ Lmo2153 protein_	lmo2153
P0A357	0.653329	0.74457	CSPB_ Cold shock-like protein CspLB_	cspLB
P0DJP0	0.651158	2.65934	RECA_ Protein RecA_	recA
Q8Y516	0.650989	1.1878	Q8Y516_ Lmo2262 protein_	lmo2262
Q8Y6T9	0.650103	0.976588	Q8Y6T9_ Lmo1593 protein_	lmo1593
Q8YA72	0.646504	1.77465	Q8YA72_ Lmo0287 protein_	lmo0287
Q8Y4A6	0.643425	0.888116	KHSE_ Homoserine kinase_	thrB
Q8Y7V7	0.641366	1.29149	Q8Y7V7_ Lmo1162 protein_	lmo1162
Q8Y6N7	0.63294	1.96435	Q8Y6N7_ Lmo1647 protein_	lmo1647
Q8Y948	0.632868	1.68795	Q8Y948_ Lmo0689 protein_	lmo0689
Q8Y7G2	0.631826	2.5989	SYP_ Proline--tRNA ligase_	proS
Q8Y6R8	0.630014	1.09962	TRMB_ tRNA (guanine-N(7)-)-methyltransferase_	trmB
Q8Y438	0.628896	1.20247	Q8Y438_ Lmo2635 protein_	lmo2635
Q8Y6H9	0.625982	1.41715	Q8Y6H9_ Lmo1705 protein_	lmo1705
Q8YAC4	0.62359	1.31552	HSLO_ 33 kDa chaperonin_	hslO
Q927T1	0.62334	1.74868	Q927T1_ Lmo2562 protein_	lmo2562
Q8Y7E7	0.622628	2.62801	Q8Y7E7_ 5-formyltetrahydrofolate cyclo-ligase_	lmo1336
Q8Y825	0.620023	3.08318	NADE_ NH(3)-dependent NAD(+) synthetase_	nadE
Q8Y678	0.619897	1.15252	STP1_ Serine/threonine phosphatase stp_	stp
Q8Y634	0.618391	2.03903	PDRP2_ Putative pyruvate, phosphate dikinase regulatory protein 2_	lmo1866
Q8Y7K5	0.613059	2.43665	Q8Y7K5_ Ribosome biogenesis GTPase A_	lmo1272
Q92CZ9	0.610502	1.06835	Q92CZ9_ Lmo1023 protein_	lmo1023
Q48768	0.607389	1.93271	CHEA_ Chemotaxis protein CheA_	cheA
Q8Y9X6	0.607028	0.858514	Q8Y9X6_ Lmo0391 protein_	lmo0391
Q8Y7C6	0.60628	1.83024	NUSB_ Transcription antitermination protein NusB_	nusB
Q8Y6D1	0.603297	1.82772	Q8Y6D1_ Lmo1757 protein_	lmo1757
Q8Y8K6	0.602731	1.80575	RSBW_ Serine-protein kinase RsbW_	rsbW
Q8Y824	0.601694	1.50447	Q8Y824_ Lmo1094 protein_	lmo1094
Q8Y657	0.598501	0.836668	Q8Y657_ Pseudouridine synthase_	lmo1843
Q8Y493	0.595555	2.58516	SYR_ Arginine--tRNA ligase_	argS
Q8Y9C1	0.592216	2.8689	AZOR1_ FMN-dependent NADH-azoreductase 1_	azoR1
Q8Y716	0.590751	0.333248	Q8Y716_ Lmo1510 protein_	lmo1510
Q8Y5Y0	0.589161	2.4617	AROA_ 3-phosphoshikimate 1-carboxyvinyltransferase_	aroA
Q8Y6E6	0.588744	1.47731	Q8Y6E6_ Lmo1741 protein_	lmo1741
Q8YAE6	0.587882	0.751045	Q8YAE6_ Lmo0184 protein_	lmo0184
Q8Y6C9	0.586338	2.4035	Q8Y6C9_ ATP-dependent DNA helicase_	pcrA
Q8Y5M6	0.585708	1.7298	Q8Y5M6_ Pyridoxal phosphate homeostasis protein_	lmo2031
Q8YAR7	0.585414	1.37933	Q8YAR7_ Lmo0047 protein_	lmo0047
Q92AD0	0.584486	0.866752	Q92AD0_ CspD protein_	cspD
Q8Y5Z7	0.581654	1.55534	MGSA_ Methylglyoxal synthase_	mgsA
Q8Y8P8	0.58121	2.32599	Q8Y8P8_ Lmo0848 protein_	lmo0848
Q8Y6X3	0.58036	2.30485	ENGB_ Probable GTP-binding protein EngB_	engB
Q8Y840	0.579694	1.68124	Q8Y840_ UTP--glucose-1-phosphate uridylyltransferase_	lmo1078
Q8Y568	0.577678	1.89026	Q8Y568_ Lmo2208 protein_	lmo2208
Q8Y8G3	0.576514	0.824964	Q8Y8G3_ Lmo0941 protein_	lmo0941
Q8Y7K8	0.575094	0.870301	Q8Y7K8_ Signal peptidase I_	lmo1269
P0DJL9	0.574454	2.97083	DAAA_ D-alanine aminotransferase_	dat
Q8Y3M5	0.572798	1.84276	MNMG_ tRNA uridine 5-carboxymethylaminomethyl modification enzyme MnmG_	mnmG
Q8Y8E3	0.569557	2.62619	Q8Y8E3_ Lmo0961 protein_	lmo0961
Q8Y788	0.568252	1.72832	MUTL_ DNA mismatch repair protein MutL_	mutL
Q8Y8E1	0.566982	1.24233	HTPX_ Protease HtpX homolog_	htpX
Q8Y627	0.566628	1.73432	Q8Y627_ Dihydrofolate reductase_	lmo1873
Q8Y898	0.566221	0.793612	Q8Y898_ GbuC protein_	gbuC
Q8Y4M0	0.565004	1.63751	Q8Y4M0_ Lipoprotein_	lmo2417
Q8Y8R5	0.5577	1.99462	F16PC_ Fructose-1,6-bisphosphatase class 3_	fbp
Q8Y6Y0	0.555247	2.31103	Q8Y6Y0_ FolC protein_	folC
Q8Y5N6	0.55342	1.87201	Q8Y5N6_ Lmo2021 protein_	lmo2021
Q8Y5N5	0.552701	1.06316	Q8Y5N5_ Lmo2022 protein_	lmo2022
Q8Y685	0.549771	1.28224	Q8Y685_ Lmo1812 protein_	lmo1812
Q8Y6K1	0.546918	1.15035	Q8Y6K1_ Lmo1683 protein_	lmo1683
Q8Y3Y9	0.544442	0.580046	Q8Y3Y9_ Lmo2690 protein_	lmo2690
Q8Y5W5	0.541521	1.59965	Q8Y5W5_ Lmo1940 protein_	lmo1940
Q8Y8G9	0.539697	1.46014	Q8Y8G9_ Putative tRNA (cytidine(34)-2-O)-methyltransferase_	lmo0935
Q8Y843	0.538952	1.67124	TAGH_ Teichoic acids export ATP-binding protein TagH_	tagH
Q8Y7N6	0.538675	1.50852	RNPH_ Ribonuclease PH_	rph
Q8Y827	0.538278	1.52858	Q8Y827_ Lmo1091 protein_	lmo1091
Q8Y4N3	0.535757	1.08472	Q8Y4N3_ Lmo2403 protein_	lmo2403
P0DJL8	0.534335	2.21599	ALR_ Alanine racemase_	alr
P58724	0.53351	1.1336	PHOT_ Blue-light photoreceptor_	lmo0799
Q8Y639	0.526089	1.12421	Q8Y639_ Lmo1861 protein_	lmo1861
Q8Y8S5	0.524958	1.43402	Q8Y8S5_ Lmo0819 protein_	lmo0819
Q93Q55	0.523665	2.86241	PROA_ Gamma-glutamyl phosphate reductase_	proA
Q8Y8S4	0.522842	0.834761	Q8Y8S4_ Lmo0820 protein_	lmo0820
Q8Y6A2	0.522277	1.68122	RIMM_ Ribosome maturation factor RimM_	rimM
Q8Y6S1	0.52021	1.06034	Q8Y6S1_ Lmo1612 protein_	lmo1612
Q8Y6L3	0.515876	0.549239	Q8Y6L3_ Lmo1671 protein_	lmo1671
Q8Y9N1	0.512541	1.17164	Q8Y9N1_ Lmo0494 protein_	lmo0494
Q7AP89	0.512394	1.61013	Q7AP89_ Transcriptional regulator CtsR_	lmo0229
Q8Y7J1	0.512197	2.51581	Q8Y7J1_ DNA topoisomerase 4 subunit B_	parE
Q8Y608	0.512058	0.0408783	Q8Y608_ Endonuclease III_	nth
P67234	0.512029	1.11085	Y1796_ UPF0109 protein lmo1796_	lmo1796
Q8Y767	0.511429	2.50222	Q8Y767_ Ribonuclease J_	rnj
Q8Y625	0.50774	1.20784	Q8Y625_ Lmo1875 protein_	lmo1875
Q8Y834	0.507253	2.17852	Q8Y834_ dTDP-4-dehydrorhamnose reductase_	lmo1084
Q8YAD6	0.506326	1.10722	Q8YAD6_ Lmo0195 protein_	lmo0195
Q8Y3Y7	0.504753	1.12077	Q8Y3Y7_ Lmo2692 protein_	lmo2692
Q8Y645	0.504486	0.824429	Q8Y645_ Lmo1855 protein_	lmo1855
Q8Y3X7	0.503746	1.15349	RECR_ Recombination protein RecR_	recR
P0DJO9	0.503308	2.88324	PRMA_ Ribosomal protein L11 methyltransferase_	prmA
Q8Y7N5	0.503024	1.31659	IXTPA_ dITP/XTP pyrophosphatase_	lmo1239
Q8Y8P1	0.502025	1.91141	DDL_ D-alanine--D-alanine ligase_	ddl
Q8Y9X4	0.499561	0.730808	Q8Y9X4_ Lmo0394 protein_	lmo0394
Q8YAD9	0.499311	2.11587	Q8YAD9_ Lmo0192 protein_	lmo0192
Q8Y7C2	0.497969	1.95166	Q8Y7C2_ Lmo1363 protein_	lmo1363
Q8YA69	0.49769	0.553681	Q8YA69_ Lmo0290 protein_	lmo0290
Q8Y4G3	0.494575	1.01405	PPAX_ Pyrophosphatase PpaX_	ppaX
Q8Y529	0.491597	0.869068	Q8Y529_ Lmo2247 protein_	lmo2247
P66623	0.490747	1.60414	RS8_ 30S ribosomal protein S8_	rpsH
Q8Y695	0.490704	3.24994	Q8Y695_ Signal recognition particle protein_	ffh
Q8Y8T3	0.490572	1.16178	Q8Y8T3_ Lmo0811 protein_	lmo0811
Q8Y556	0.490416	3.18845	YHAM_ 3-5 exoribonuclease YhaM_	yhaM
P0A4Q8	0.490261	1.65135	Y208_ UPF0145 protein lmo0208_	lmo0208
Q8Y706	0.489714	3.17321	Q8Y706_ RelA protein_	relA
Q8Y650	0.485783	1.02178	Q8Y650_ Lmo1850 protein_	lmo1850
Q8Y745	0.484997	2.13462	Q8Y745_ Oxygen-independent coproporphyrinogen-III oxidase-like protein_	hemN
Q8Y4A8	0.483632	1.70529	RF1_ Peptide chain release factor 1_	prfA
Q8Y6S5	0.482436	2.86155	Y1608_ UPF0354 protein lmo1608_	lmo1608
Q8YAD7	0.480655	1.85705	Q8YAD7_ ABC transporter, ATP-binding protein_	lmo0194
Q8Y6P6	0.479698	0.825061	Q8Y6P6_ Lmo1638 protein_	lmo1638
Q8Y6V7	0.478161	1.09076	Q8Y6V7_ DNA-directed DNA polymerase_	dnaE
Q8Y3R7	0.473515	0.631047	Q8Y3R7_ Lmo2766 protein_	lmo2766
Q8Y714	0.471466	1.52324	MNMA_ tRNA-specific 2-thiouridylase MnmA_	mnmA
Q8Y637	0.470694	2.17785	Y1863_ DegV domain-containing protein lmo1863_	lmo1863
Q8Y547	0.469769	1.82489	Q8Y547_ Lmo2229 protein_	lmo2229
Q8YAV1	0.469647	1.26412	Q8YAV1_ Lmo0012 protein_	lmo0012
Q8Y6H7	0.468856	1.4297	Y1707_ UPF0435 protein lmo1707_	lmo1707
Q8Y6R2	0.465025	1.09802	NNRD_ ADP-dependent (S)-NAD(P)H-hydrate dehydratase_	nnrD
Q8Y8K1	0.463858	1.29838	Q8Y8K1_ Lmo0900 protein_	lmo0900
Q8Y693	0.463075	2.54264	Q8Y693_ Signal recognition particle receptor FtsY_	ftsY
Q8Y8V1	0.462312	0.419637	Q8Y8V1_ Lmo0791 protein_	lmo0791
Q8Y623	0.457628	0.939469	MNTR_ HTH-type transcriptional regulator MntR_	mntR
P66330	0.456411	1.51525	RS10_ 30S ribosomal protein S10_	rpsJ
Q8Y676	0.456059	2.14353	FMT_ Methionyl-tRNA formyltransferase_	fmt
Q8Y4F5	0.455119	2.53938	UVRB_ UvrABC system protein B_	uvrB
Q8Y6A0	0.454995	1.23596	Q8Y6A0_ Lmo1795 protein_	lmo1795
Q8Y4A7	0.454627	1.14993	KITH_ Thymidine kinase_	tdk
Q8Y7Q4	0.453387	1.21159	Q8Y7Q4_ Lmo1218 protein_	lmo1218
Q8Y7N9	0.452112	2.36793	Q8Y7N9_ Aspartokinase_	lmo1235
Q8Y3J1	0.451435	1.2911	Q8Y3J1_ Lmo2844 protein_	lmo2844
Q8Y6E5	0.450605	1.88355	ADEC_ Adenine deaminase_	ade
Q8Y7W2	0.449264	2.07456	Q8Y7W2_ Lmo1157 protein_	lmo1157
Q8Y682	0.449174	1.36481	Q8Y682_ Lmo1817 protein_	lmo1817
Q8Y672	0.441058	1.20976	KGUA_ Guanylate kinase_	gmk
Q8Y4F0	0.440956	1.27672	Q8Y4F0_ Phosphate-specific transport system accessory protein PhoU_	lmo2494
Q8Y7B9	0.440624	1.3165	ARGR_ Arginine repressor_	argR
Q8Y6P3	0.440223	3.05593	Q8Y6P3_ Aconitate hydratase_	citB
P0A2X5	0.44019	1.1238	APT_ Adenine phosphoribosyltransferase_	apt
Q8YA70	0.439719	1.99092	Q8YA70_ Lmo0289 protein_	lmo0289
Q8Y5L9	0.435974	1.22954	MURE_ UDP-N-acetylmuramoyl-L-alanyl-D-glutamate--2,6-diaminopimelate ligase_	murE
Q8Y7N2	0.433775	2.35031	Q8Y7N2_ Lmo1242 protein_	lmo1242
Q8Y7J0	0.43315	0.958057	Q8Y7J0_ DNA topoisomerase 4 subunit A_	parC
Q8Y5Y5	0.428826	0.882652	Q8Y5Y5_ Lmo1918 protein_	lmo1918
Q8Y3I9	0.428351	2.15776	RHAM_ L-rhamnose mutarotase_	rhaM
Q8Y3R6	0.427008	0.531051	Q8Y3R6_ Lmo2767 protein_	lmo2767
Q8Y8Y2	0.426362	1.31484	Q8Y8Y2_ Lmo0760 protein_	lmo0760
Q8Y3V6	0.426239	0.041835	Q8Y3V6_ Lmo2725 protein_	lmo2725
Q8Y3R8	0.422706	0.0672917	Q8Y3R8_ Lmo2765 protein_	lmo2765
Q8Y8R9	0.422213	1.03366	Q8Y8R9_ 3-hydroxy-3-methylglutaryl coenzyme A reductase_	lmo0825
Q8Y5T9	0.4209	1.67442	Q8Y5T9_ Lmo1966 protein_	lmo1966
Q8Y8A7	0.420896	1.82474	Q8Y8A7_ Lmo1001 protein_	lmo1001
Q8Y7J8	0.420762	2.29528	HSLU_ ATP-dependent protease ATPase subunit HslU_	hslU
Q8Y9D0	0.420687	1.26452	Q8Y9D0_ Lmo0602 protein_	lmo0602
Q8Y3S3	0.420168	0.952405	Y2759_ Macro domain-containing protein lmo2759_	lmo2759
Q8Y641	0.420088	1.68961	MSRB_ Peptide methionine sulfoxide reductase MsrB_	msrB
Q8Y823	0.41852	0.518876	Q8Y823_ Lmo1095 protein_	lmo1095
Q8Y729	0.417724	1.3721	MTNN_ 5-methylthioadenosine/S-adenosylhomocysteine nucleosidase_	mtnN
Q8Y5Y1	0.416242	2.19247	Q8Y5Y1_ Lmo1922 protein_	lmo1922
Q8Y4E0	0.415711	2.31114	Q8Y4E0_ FtsE protein_	ftsE
Q92F70	0.415664	1.16818	SP5G2_ Putative septation protein SpoVG 2_	spoVG2
Q8Y6R3	0.412262	0.81033	Q8Y6R3_ Lmo1621 protein_	lmo1621
Q8Y5Z3	0.411898	1.62111	Q8Y5Z3_ Lmo1910 protein_	lmo1910
Q8Y7M0	0.411694	1.53936	Q8Y7M0_ Lmo1254 protein_	lmo1254
Q8Y6E8	0.411124	1.5327	Q8Y6E8_ Lmo1739 protein_	lmo1739
Q7AP72	0.411021	1.13201	Q7AP72_ Lmo1408 protein_	lmo1408
Q8Y5L7	0.409781	1.3292	RSMH_ Ribosomal RNA small subunit methyltransferase H_	rsmH
Q8Y6P5	0.40959	1.21617	Q8Y6P5_ Lmo1639 protein_	lmo1639
Q8Y8P0	0.409528	1.86338	Q8Y8P0_ UDP-N-acetylmuramoyl-tripeptide--D-alanyl-D-alanine ligase_	murF
Q8Y6Z6	0.407132	3.0028	LDH2_ L-lactate dehydrogenase 2_	ldh2
Q8Y6D7	0.404852	0.534255	Q8Y6D7_ Lmo1750 protein_	lmo1750
Q8Y8K8	0.404157	1.6302	Q8Y8K8_ RsbT protein_	rsbT
Q8Y6S8	0.400859	1.21472	MURC_ UDP-N-acetylmuramate--L-alanine ligase_	murC
Q8Y437	0.400569	1.13619	Q8Y437_ FAD:protein FMN transferase_	lmo2636
Q8Y769	0.397186	0.497858	Q8Y769_ Lmo1432 protein_	lmo1432
Q8Y6W9	0.39709	1.47817	NRDR_ Transcriptional repressor NrdR_	nrdR
Q8Y6W4	0.395562	1.60616	Q8Y6W4_ Citrate synthase_	citZ
Q8Y8K9	0.395361	0.720974	Q8Y8K9_ RsbR protein_	RsbR
Q7AP54	0.395062	0.316283	HBP2_ Hemin/hemoglobin-binding protein 2_	hbp2
Q8Y5L2	0.394925	1.30464	PANE_ Putative 2-dehydropantoate 2-reductase_	lmo2046
Q8Y4L2	0.394775	0.252201	GCSH_ Glycine cleavage system H protein_	gcvH
Q8Y554	0.393976	1.17066	Q8Y554_ Lmo2222 protein_	lmo2222
P0A4J8	0.393118	0.806625	RSBV_ Anti-sigma-B factor antagonist_	rsbV
Q8Y462	0.391287	0.679163	Q8Y462_ Lmo2593 protein_	lmo2593
Q8YAC1	0.384994	0.808384	Q8YAC1_ 7,8-dihydroneopterin aldolase_	folA
P63439	0.3829	0.506832	ACP_ Acyl carrier protein_	acpP
Q8YAB8	0.381571	2.11507	SYK_ Lysine--tRNA ligase_	lysS
Q8Y829	0.380097	1.66718	Q8Y829_ TagD protein_	tagD
Q8Y5I3	0.37991	0.259061	Q8Y5I3_ Lmo2079 protein_	lmo2079
Q7AP53	0.377395	1.90839	Q7AP53_ Lmo2193 protein_	lmo2193
Q8YAD0	0.376763	1.7615	Q8YAD0_ Transcription-repair-coupling factor_	mfd
O32823	0.375865	1.40774	TRXB_ Thioredoxin reductase_	trxB
Q8Y5T8	0.375128	2.12641	Y1967_ Uncharacterized protein Lmo1967_	lmo1967
Q8Y6W5	0.372489	3.01302	Q8Y6W5_ Isocitrate dehydrogenase [NADP]_	citC
Q8Y3V8	0.370629	1.41312	Q8Y3V8_ Lmo2723 protein_	lmo2723
Q8Y5I7	0.369968	0.755966	TSAD_ tRNA N6-adenosine threonylcarbamoyltransferase_	tsaD
Q8Y7F2	0.369774	1.62198	Q8Y7F2_ Riboflavin biosynthesis protein_	ribC
Q8Y4I7	0.369017	0.669878	Q8Y4I7_ Lmo2452 protein_	lmo2452
P67288	0.369014	0.87816	Y1306_ UPF0154 protein lmo1306_	lmo1306
Q8Y7G1	0.368678	1.25554	DPO3_ DNA polymerase III PolC-type_	polC
Q8Y5L6	0.367306	1.03903	MRAZ_ Transcriptional regulator MraZ_	mraZ
Q8Y5S7	0.36646	1.82889	Q8Y5S7_ Glucose-6-phosphate 1-dehydrogenase_	zwf
Q8Y6P0	0.362422	0.646929	Q8Y6P0_ Lmo1644 protein_	lmo1644
Q8Y7N7	0.362014	1.17845	MURI_ Glutamate racemase_	murI
Q8Y7A5	0.36162	1.29309	IDI2_ Isopentenyl-diphosphate delta-isomerase_	fni
P66611	0.361162	1.53044	RS7_ 30S ribosomal protein S7_	rpsG
Q7AP62	0.360636	0.526997	Q7AP62_ Ribosomal RNA small subunit methyltransferase E_	lmo1470
Q8Y4N4	0.360173	2.22938	Q8Y4N4_ Lmo2401 protein_	lmo2401
Q92AP5	0.358381	0.827113	Q92AP5_ Lmo1763 protein_	lmo1763
Q8Y581	0.358303	1.6801	Q8Y581_ Lmo2192 protein_	lmo2192
Q8Y791	0.357966	1.33455	Q8Y791_ Lmo1401 protein_	lmo1401
Q8Y733	0.355569	1.3675	Q8Y733_ Shikimate dehydrogenase (NADP(+))_	aroE
Q8Y9L8	0.355282	1.58777	KPRS2_ Putative ribose-phosphate pyrophosphokinase 2_	prs2
Q7AP63	0.35522	1.36829	Q7AP63_ Lmo1467 protein_	lmo1467
Q8Y609	0.354984	1.18483	Q8Y609_ Lmo1893 protein_	lmo1893
Q92CE7	0.354544	0.822704	Q92CE7_ Lmo1257 protein_	lmo1257
Q8Y4P5	0.354163	2.13761	FENR2_ Ferredoxin--NADP reductase 2_	lmo2390
Q8Y7F3	0.353538	1.15992	TRUB_ tRNA pseudouridine synthase B_	truB
Q8Y711	0.352566	1.81542	Q8Y711_ Lmo1515 protein_	lmo1515
Q8Y5V3	0.35023	2.73251	Q8Y5V3_ Diaminopimelate decarboxylase_	lysA
Q8YAR9	0.349911	1.65066	RS6_ 30S ribosomal protein S6_	rpsF
Q928N1	0.347362	0.348583	Q928N1_ Lmo2402 protein_	lmo2402
Q8Y4R5	0.34648	0.93113	Q8Y4R5_ Lmo2369 protein_	lmo2369
Q8Y7H5	0.345907	0.0421587	Y1304_ UPF0291 protein lmo1304_	lmo1304
Q8YA78	0.345452	0.748438	Q8YA78_ Lmo0281 protein_	lmo0281
Q8Y9H5	0.34401	2.61032	Q8Y9H5_ Lmo0553 protein_	lmo0553
Q8Y7G0	0.343041	0.503023	RIMP_ Ribosome maturation factor RimP_	rimP
Q92FQ6	0.342607	1.93934	Q92FQ6_ Replicative DNA helicase_	dnaC
Q8Y4N5	0.342211	0.596074	Q8Y4N5_ Lmo2400 protein_	lmo2400
Q8Y5L1	0.34221	1.01313	Q8Y5L1_ Lmo2048 protein_	lmo2048
Q8Y9X5	0.341888	0.789028	Q8Y9X5_ Lmo0393 protein_	lmo0393
P60384	0.34158	1.08713	REX_ Redox-sensing transcriptional repressor Rex_	rex
Q92D54	0.341275	0.395964	Q92D54_ Lmo0967 protein_	lmo0967
Q8Y5B2	0.34033	1.6345	Q8Y5B2_ Ribonucleoside-diphosphate reductase_	lmo2155
Q8YAG5	0.339946	2.11526	Q8YAG5_ Lmo0161 protein_	lmo0161
Q8Y5M1	0.339378	3.17509	MURD_ UDP-N-acetylmuramoylalanine--D-glutamate ligase_	murD
Q8Y3T9	0.339191	0.398303	Q8Y3T9_ Lmo2742 protein_	lmo2742
Q8Y5M7	0.33745	1.17755	SEPF_ Cell division protein SepF_	sepF
Q8YA71	0.336977	1.23421	Q8YA71_ Lmo0288 protein_	lmo0288
P65770	0.334684	1.67756	NADK2_ NAD kinase 2_	nadK2
Q8Y782	0.334522	2.41756	Q8Y782_ Lmo1414 protein_	lmo1414
Q7AP74	0.33441	0.927356	Q7AP74_ Two-component sensor histidine kinase_	lisK
P58817	0.333987	0.406964	GATC_ Aspartyl/glutamyl-tRNA(Asn/Gln) amidotransferase subunit C_	gatC
Q8Y5X3	0.333804	0.780221	Q8Y5X3_ Lmo1930 protein_	lmo1930
Q8Y7B8	0.331954	1.12356	Q8Y7B8_ DNA repair protein RecN_	recN
Q8Y966	0.331223	2.19809	Q8Y966_ Lmo0667 protein_	lmo0667
Q8Y640	0.33058	1.54202	MSRA_ Peptide methionine sulfoxide reductase MsrA_	msrA
Q8Y9Q0	0.329794	0.822876	Q8Y9Q0_ Lmo0474 protein_	lmo0474
Q8Y4L8	0.329264	1.80857	METN2_ Methionine import ATP-binding protein MetN 2_	metN2
Q8Y713	0.328683	1.13528	Q8Y713_ Lmo1513 protein_	lmo1513
Q8Y6V6	0.328626	0.857574	Q8Y6V6_ Lmo1575 protein_	lmo1575
Q8Y6M0	0.327089	0.583777	METK_ S-adenosylmethionine synthase_	metK
Q8YAR2	0.326898	1.1582	RL9_ 50S ribosomal protein L9_	rplI
Q927L9	0.323789	2.76148	RL5_ 50S ribosomal protein L5_	rplE
Q8Y6Q2	0.323734	1.23592	Q8Y6Q2_ TrpG protein_	trpG
P0A438	0.32235	0.229243	PTHP_ Phosphocarrier protein HPr_	ptsH
Q8Y9X1	0.321141	2.07661	Q8Y9X1_ Lmo0397 protein_	lmo0397
Q8Y8A1	0.319304	1.87879	DAPH_ 2,3,4,5-tetrahydropyridine-2,6-dicarboxylate N-acetyltransferase_	dapH
Q8Y3Z5	0.31867	0.710961	Q8Y3Z5_ Lmo2683 protein_	lmo2683
Q8Y8U5	0.318181	0.515952	Q8Y8U5_ Lmo0797 protein_	lmo0797
Q8Y653	0.317815	2.16418	MNTA_ Manganese-binding lipoprotein MntA_	mntA
Q8Y9F9	0.317446	0.648544	HISZ_ ATP phosphoribosyltransferase regulatory subunit_	hisZ
Q8Y6Y7	0.315576	1.15693	Q8Y6Y7_ Site-determining protein_	minD
Q8Y3Y6	0.315363	1.13848	KTHY_ Thymidylate kinase_	tmk
Q8Y742	0.315352	1.15164	LEPA_ Elongation factor 4_	lepA
Q8Y7G3	0.315188	0.716388	Y1318_ Putative zinc metalloprotease Lmo1318_	lmo1318
Q8Y899	0.314562	1.91644	Q8Y899_ Lmo1013 protein_	lmo1013
Q48759	0.312066	1.03584	MCSB_ Protein-arginine kinase_	mcsB
Q8Y8V6	0.309689	1.25643	AZOR2_ FMN-dependent NADH-azoreductase 2_	azoR2
Q8Y9T7	0.308751	0.502241	Q8Y9T7_ Lmo0436 protein_	lmo0436
Q8YAB4	0.30813	0.3585	ISPF_ 2-C-methyl-D-erythritol 2,4-cyclodiphosphate synthase_	ispF
Q8Y9U1	0.304404	0.1525	Q8Y9U1_ Lmo0429 protein_	lmo0429
Q8Y7K9	0.30434	1.9393	CLPX_ ATP-dependent Clp protease ATP-binding subunit ClpX_	clpX
Q8Y7C8	0.303987	0.231758	Q8Y7C8_ Biotin carboxyl carrier protein of acetyl-CoA carboxylase_	lmo1356
Q8Y5Z5	0.303617	0.0445803	Q8Y5Z5_ Lmo1908 protein_	lmo1908
Q8Y700	0.302937	1.3815	TGT_ Queuine tRNA-ribosyltransferase_	tgt
Q8YAD1	0.302698	0.757567	PTH_ Peptidyl-tRNA hydrolase_	pth
Q8Y6S6	0.302647	1.46285	Q8Y6S6_ Phenylalanine--tRNA ligase beta subunit_	pheT
Q8Y7V2	0.302548	0.281747	Q8Y7V2_ GlpF protein_	glpF
Q8Y8A0	0.302078	0.648715	DAPEL_ N-acetyldiaminopimelate deacetylase_	lmo1012
Q8YAN9	0.301037	1.27643	Q8YAN9_ Lmo0078 protein_	lmo0078
Q8Y7F4	0.300038	1.99776	RBFA_ Ribosome-binding factor A_	rbfA
Q8Y6Z8	0.299942	0.741023	RUVB_ Holliday junction ATP-dependent DNA helicase RuvB_	ruvB
Q8Y6V8	0.299428	0.723279	ACCD_ Acetyl-coenzyme A carboxylase carboxyl transferase subunit beta_	accD
Q8Y3N3	0.297759	0.961831	RSMG_ Ribosomal RNA small subunit methyltransferase G_	rsmG
Q92EP8	0.29548	1.85297	Y392_ UPF0365 protein lmo0392_	lmo0392
Q8Y7V8	0.29505	0.676675	Q8Y7V8_ Lmo1161 protein_	lmo1161
Q8Y4D8	0.294279	1.32551	RF2_ Peptide chain release factor 2_	prfB
P53434	0.293822	0.79073	GCH1L_ GTP cyclohydrolase 1 type 2 homolog_	lmo1452
Q92AT9	0.293412	0.720329	Q92AT9_ Lmo1719 protein_	lmo1719
Q8Y5R0	0.291987	0.767984	Q8Y5R0_ Lmo1996 protein_	lmo1996
Q8YA81	0.291295	1.15106	Q8YA81_ Lmo0278 protein_	lmo0278
Q8Y8Y7	0.290399	0.386763	Q8Y8Y7_ Lmo0755 protein_	lmo0755
Q8Y765	0.287867	0.830672	Q8Y765_ Aspartokinase_	lmo1436
Q8Y4J0	0.287599	1.2425	Q8Y4J0_ Ribonuclease R_	rnr
Q8Y5X6	0.287341	1.8561	AROB_ 3-dehydroquinate synthase_	aroB
Q8Y6M1	0.287161	0.827283	Q8Y6M1_ AnsB protein_	ansB
Q8Y3Z4	0.285323	0.415582	Q8Y3Z4_ Permease IIC component_	lmo2684
Q8Y3R3	0.285084	0.64796	GSHAB_ Glutathione biosynthesis bifunctional protein GshAB_	gshAB
Q8YAV5	0.283687	1.41402	Q8YAV5_ Cardiolipin synthase_	lmo0008
Q8Y7J7	0.283403	1.94783	CODY_ GTP-sensing transcriptional pleiotropic repressor CodY_	codY
Q8Y9W2	0.283379	0.486059	Q8Y9W2_ Lmo0407 protein_	lmo0407
Q8Y4V1	0.283266	1.54061	Q8Y4V1_ Lmo2329 protein_	lmo2329
Q8Y8C0	0.281747	1.20337	RF3_ Peptide chain release factor 3_	prfC
Q8Y4U8	0.280984	1.85182	Q8Y4U8_ Putative integrase [Bacteriophage A118]_	int
Q7AP82	0.280398	0.478027	Q7AP82_ Lmo0685 protein_	lmo0685
Q8Y626	0.280037	1.94244	TYSY_ Thymidylate synthase_	thyA
Q8Y4F3	0.279829	2.25094	Q8Y4F3_ Lmo2491 protein_	lmo2491
Q8YAV4	0.279672	0.475889	Q8YAV4_ Lmo0009 protein_	lmo0009
Q8Y4Q8	0.279536	0.576576	Q8Y4Q8_ Peptidyl-prolyl cis-trans isomerase_	lmo2376
Q8Y5X9	0.279097	0.875668	Q8Y5X9_ TyrA protein_	tyrA
Q8Y4M2	0.278422	0.926433	Q8Y4M2_ Lmo2415 protein_	lmo2415
Q8Y6N8	0.278305	1.05158	Q8Y6N8_ Nuclease SbcCD subunit D_	sbcD
P66699	0.277425	1.26445	RPOA_ DNA-directed RNA polymerase subunit alpha_	rpoA
Q8Y731	0.275883	0.227921	Q8Y731_ Lmo1492 protein_	lmo1492
Q8Y4E5	0.274223	0.365486	Q8Y4E5_ Two-component response phosphate regulator_	phoP
Q8Y5L0	0.273798	0.510815	TMCAL_ tRNA(Met) cytidine acetate ligase_	tmcAL
Q8Y9W8	0.273718	0.448573	Q8Y9W8_ Lmo0401 protein_	lmo0401
Q8Y852	0.273104	1.28621	Q8Y852_ Lmo1066 protein_	lmo1066
Q8Y614	0.272534	1.32693	GPSB_ Cell cycle protein GpsB_	gpsB
Q8Y828	0.270754	0.6039	Q8Y828_ Lmo1090 protein_	lmo1090
Q92CZ5	0.269922	1.02376	Q92CZ5_ Ribonuclease J_	rnj
Q8Y897	0.268386	0.420103	Q8Y897_ Lmo1017 protein_	lmo1017
Q8Y5M5	0.267767	1.64951	Q8Y5M5_ Cell division protein FtsZ_	ftsZ
Q8Y6Y6	0.267732	0.486831	MINC_ Probable septum site-determining protein MinC_	minC
Q8Y684	0.26643	0.367452	Q8Y684_ Lmo1813 protein_	lmo1813
Q8Y632	0.265156	0.0349412	Q8Y632_ Lmo1868 protein_	lmo1868
Q927X8	0.263625	2.06085	Q927X8_ Lmo2515 protein_	lmo2515
Q8YAR8	0.263351	0.274622	SSB1_ Single-stranded DNA-binding protein 1_	ssb1
Q8YAC6	0.261457	1.7045	Q8YAC6_ ATP-dependent zinc metalloprotease FtsH_	ftsH
Q8YAF2	0.261075	1.59855	SYM_ Methionine--tRNA ligase_	metG
P67195	0.260261	1.32964	PDRP1_ Putative pyruvate, phosphate dikinase regulatory protein 1_	lmo1457
Q8YA66	0.257262	0.399054	RLMH_ Ribosomal RNA large subunit methyltransferase H_	rlmH
Q8Y5V8	0.257181	0.900132	Q8Y5V8_ ResE protein_	resE
Q8Y7G6	0.257083	0.0246569	ISPT_ Isoprenyl transferase_	uppS
Q8Y6Y4	0.256112	0.454702	MREC_ Cell shape-determining protein MreC_	mreC
Q8Y671	0.255126	1.32911	Q8Y671_ Lmo1828 protein_	lmo1828
Q8Y763	0.254393	1.04487	Q8Y763_ Lmo1438 protein_	lmo1438
P58641	0.253312	0.43421	PYRF_ Orotidine 5-phosphate decarboxylase_	pyrF
O53083	0.252818	0.758049	RL19_ 50S ribosomal protein L19_	rplS
Q8Y919	0.252533	0.823513	Q8Y919_ Lmo0723 protein_	lmo0723
Q8Y7C4	0.252225	0.52514	EX7L_ Exodeoxyribonuclease 7 large subunit_	xseA
Q8YAC7	0.251816	0.869663	TILS_ Bifunctional protein TilS/HprT_	tilS/hprT
Q8YAC5	0.251274	1.66833	COAX_ Type III pantothenate kinase_	coaX
Q8Y739	0.251124	0.532797	Q8Y739_ ComEB protein_	comEB
Q8Y3X4	0.250243	0.573636	Q8Y3X4_ Lmo2705 protein_	lmo2705
P64277	0.249957	0.434373	GREA_ Transcription elongation factor GreA_	greA
P0DJM3	0.248231	0.747134	GRPE_ Protein GrpE_	grpE
Q8Y9Z8	0.247632	0.347752	Y369_ Probable transcriptional regulatory protein lmo0369_	lmo0369
P58695	0.246822	1.3266	SYN_ Asparagine--tRNA ligase_	asnS
Q8Y4E1	0.24613	0.488114	Q8Y4E1_ Cell division protein FtsX_	ftsX
Q8Y4U4	0.245163	1.0767	Q8Y4U4_ Lmo2337 protein_	lmo2337
Q8Y728	0.243959	0.892286	Q8Y728_ Lmo1495 protein_	lmo1495
Q8Y4S8	0.243117	0.899334	Q8Y4S8_ Lmo2354 protein_	lmo2354
Q8Y421	0.242322	1.49735	EFG_ Elongation factor G_	fusA
Q8Y8W7	0.241319	1.05963	Q8Y8W7_ Lmo0775 protein_	lmo0775
Q8Y9R9	0.240945	0.778475	Q8Y9R9_ Lmo0454 protein_	lmo0454
Q8Y8A4	0.240925	0.771272	Q8Y8A4_ Aminotransferase_	lmo1006
Q8Y866	0.240554	0.972094	DEF_ Peptide deformylase_	def
Q8Y4H1	0.240266	0.986025	NAMA_ NADPH dehydrogenase_	namA
Q8Y7C7	0.2397	0.765095	Q8Y7C7_ Biotin carboxylase_	lmo1357
Q8Y7C1	0.238233	0.706019	DXS_ 1-deoxy-D-xylulose-5-phosphate synthase_	dxs
Q8Y9E9	0.238232	1.24066	Q8Y9E9_ Lmo0580 protein_	lmo0580
Q8Y4E3	0.237951	0.603912	CLS_ Cardiolipin synthase_	cls
Q8Y4U6	0.237859	0.285493	Q8Y4U6_ FruA protein_	fruA
P0A485	0.236045	0.54597	RL31B_ 50S ribosomal protein L31 type B_	rpmE2
Q8Y845	0.235066	0.586239	Q8Y845_ Lmo1073 protein_	lmo1073
Q8Y679	0.234499	1.75307	Q8Y679_ Lmo1820 protein_	lmo1820
P66461	0.234215	0.899246	RS18_ 30S ribosomal protein S18_	rpsR
Q8Y7E8	0.234163	0.844057	Q8Y7E8_ Lmo1334 protein_	lmo1334
Q8Y5N7	0.234018	0.623336	Q8Y5N7_ DivIVA protein_	divIVA
Q8Y5B5	0.232387	0.036607	Q8Y5B5_ Lmo2151 protein_	lmo2151
Q8Y525	0.232021	0.692344	Q8Y525_ Aminotransferase_	lmo2252
Q8YAD5	0.230932	2.05421	SP5G1_ Putative septation protein SpoVG 1_	spoVG1
Q8Y6Y3	0.230108	2.05379	Q8Y6Y3_ MreB protein_	mreB
Q8Y616	0.229366	0.869567	Q8Y616_ Metal-dependent carboxypeptidase_	lmo1886
Q8Y9E8	0.229209	1.25003	Q8Y9E8_ Lmo0581 protein_	lmo0581
P52331	0.226652	0.67164	SIGA_ RNA polymerase sigma factor SigA_	sigA
Q8Y4A9	0.224703	0.392604	PRMC_ Release factor glutamine methyltransferase_	prmC
Q8Y7J4	0.22442	0.853947	Q8Y7J4_ Lmo1283 protein_	lmo1283
Q8Y9B8	0.222845	0.0327251	Q8Y9B8_ Lmo0614 protein_	lmo0614
Q8Y457	0.222768	0.710438	TRUA_ tRNA pseudouridine synthase A_	truA
Q8Y5W9	0.221644	2.35307	GPDA_ Glycerol-3-phosphate dehydrogenase [NAD(P)+]_	gpsA
Q8Y567	0.221489	0.628138	Q8Y567_ Lmo2209 protein_	lmo2209
Q8Y444	0.220804	0.717092	RL6_ 50S ribosomal protein L6_	rplF
Q8Y4L6	0.220217	0.8779	Q8Y4L6_ Lmo2421 protein_	lmo2421
Q8YA87	0.219677	1.48033	Q8YA87_ Lmo0272 protein_	lmo0272
Q8Y7V5	0.219331	0.701398	Q8Y7V5_ Hyghly similar to Salmonella enterica PduO protein_	lmo1164
Q8Y854	0.218953	0.330016	Q8Y854_ Lmo1064 protein_	lmo1064
Q8Y7D2	0.21892	0.741676	Q8Y7D2_ Lmo1351 protein_	lmo1351
Q8Y503	0.216946	0.258895	Q8Y503_ Portein gp28 [Bacteriophage A118]_	lmo2275
Q8Y4D5	0.216378	0.570605	Y2514_ DegV domain-containing protein lmo2514_	lmo2514
Q8Y4F6	0.216189	1.19959	UVRA_ UvrABC system protein A_	uvrA
Q8Y757	0.216115	1.167	PPAC_ Probable manganese-dependent inorganic pyrophosphatase_	ppaC
Q92AJ3	0.214905	0.545537	Q92AJ3_ Lmo1815 protein_	lmo1815
Q7AP79	0.213897	1.31929	Q7AP79_ RNA polymerase sigma factor_	sigB
Q8Y4U0	0.213216	0.326019	Q8Y4U0_ Pseudouridine synthase_	lmo2342
Q8Y3W6	0.21236	0.235019	Q8Y3W6_ Secreted protein with 1 GW repeat_	lmo2713
Q8Y5N9	0.212242	0.858102	DAPF_ Diaminopimelate epimerase_	dapF
Q8Y6D2	0.211018	0.880392	GATA_ Glutamyl-tRNA(Gln) amidotransferase subunit A_	gatA
Q8Y6V0	0.209932	1.52414	ACKA1_ Acetate kinase 1_	ackA1
Q8Y8S6	0.209836	0.683681	Q8Y8S6_ Lmo0818 protein_	lmo0818
Q8Y3M4	0.209747	0.597991	MNME_ tRNA modification GTPase MnmE_	mnmE
Q8Y702	0.209099	0.146585	Q8Y702_ Lmo1528 protein_	lmo1528
Q8Y853	0.208447	0.806626	Y1065_ UPF0637 protein lmo1065_	lmo1065
Q8Y497	0.208304	0.0931916	Q8Y497_ Lmo2557 protein_	lmo2557
Q8Y8W8	0.208223	1.14554	Q8Y8W8_ Lmo0774 protein_	lmo0774
Q8Y5U9	0.208112	0.684859	Q8Y5U9_ Fur protein_	fur
Q8Y647	0.207049	0.533433	Q8Y647_ Lmo1853 protein_	lmo1853
Q8Y677	0.207002	1.4418	Q8Y677_ Lmo1822 protein_	lmo1822
Q8Y8J4	0.206685	0.422913	Q8Y8J4_ Lmo0907 protein_	lmo0907
P66125	0.206073	0.617158	RL27_ 50S ribosomal protein L27_	rpmA
Q8Y7P1	0.20554	1.68473	MUTS2_ Endonuclease MutS2_	mutS2
Q8Y559	0.204449	0.561027	Q8Y559_ Lmo2217 protein_	lmo2217
Q8Y9W3	0.203164	0.422449	Q8Y9W3_ Lmo0406 protein_	lmo0406
Q8Y507	0.202735	0.415857	Q8Y507_ Lmo2271 protein_	lmo2271
Q8Y6T7	0.200885	0.516097	Q8Y6T7_ Lmo1595 protein_	lmo1595
Q8Y8S1	0.200048	1.04762	Q8Y8S1_ Lmo0823 protein_	lmo0823
Q8Y766	0.196986	1.83242	DAPA_ 4-hydroxy-tetrahydrodipicolinate synthase_	dapA
Q8Y6M6	0.196623	2.17823	RS2_ 30S ribosomal protein S2_	rpsB
Q8YAJ5	0.19653	1.10338	Y130_ Cell wall protein Lmo0130_	lmo0130
Q8Y8G6	0.195017	0.380152	Q8Y8G6_ Lmo0938 protein_	lmo0938
Q8Y908	0.194656	0.286317	Q8Y908_ Lmo0734 protein_	lmo0734
Q8YAV2	0.194498	0.976232	Q8YAV2_ Lmo0011 protein_	lmo0011
Q8Y9A3	0.191827	0.211678	Q8Y9A3_ Lmo0629 protein_	lmo0629
Q8Y642	0.190793	1.20485	Q8Y642_ Lmo1858 protein_	lmo1858
Q8Y851	0.190471	0.88284	Q8Y851_ Lmo1067 protein_	lmo1067
Q8Y5H3	0.18998	1.06309	Q8Y5H3_ Lmo2089 protein_	lmo2089
Q8Y4N7	0.189019	0.444775	Q8Y4N7_ Low temperature requirement C protein, also similar to B. subtilis YutG protein_	ltrC
Q8Y6D3	0.188037	1.49511	GATB_ Aspartyl/glutamyl-tRNA(Asn/Gln) amidotransferase subunit B_	gatB
Q8Y6I0	0.188025	0.48276	Q8Y6I0_ Lmo1704 protein_	lmo1704
Q8Y6D6	0.187803	0.622628	Y1751_ Uncharacterized RNA methyltransferase lmo1751_	lmo1751
Q8Y822	0.187382	0.975216	GUAA_ GMP synthase [glutamine-hydrolyzing]_	guaA
Q8Y5Z6	0.187156	0.785437	DAPB_ 4-hydroxy-tetrahydrodipicolinate reductase_	dapB
Q8YAE5	0.186989	0.769718	Q8YAE5_ Lmo0185 protein_	lmo0185
Q8Y7H4	0.18685	1.74201	Q8Y7H4_ Transketolase_	tkt
Q8Y7M8	0.18671	0.547755	DBPA_ ATP-dependent RNA helicase DbpA_	dbpA
Q8Y7A1	0.186208	1.20791	Q8Y7A1_ Lmo1389 protein_	lmo1389
Q8Y6T6	0.185879	0.602531	RS4_ 30S ribosomal protein S4_	rpsD
Q8Y403	0.185287	0.687619	Q8Y403_ Lmo2675 protein_	lmo2675
Q8Y6H3	0.18481	2.17021	Q8Y6H3_ Lmo1713 protein_	lmo1713
Q8Y7X7	0.183971	0.436218	Q8Y7X7_ Lmo1142 protein_	lmo1142
Q8Y6G5	0.183912	0.380494	Q8Y6G5_ Lmo1722 protein_	lmo1722
Q8Y6X9	0.180802	1.33055	SYV_ Valine--tRNA ligase_	valS
Q8Y6H5	0.180658	0.625149	Q8Y6H5_ Methionine aminopeptidase_	map
Q8Y722	0.180573	1.86718	SYA_ Alanine--tRNA ligase_	alaS
Q8Y846	0.180294	1.123	Q8Y846_ Pyruvate carboxylase_	pycA
Q8Y683	0.180236	0.807718	Q8Y683_ Lmo1814 protein_	lmo1814
Q92BZ6	0.180197	0.570796	Q92BZ6_ Lmo1358 protein_	lmo1358
Q92BP2	0.178701	0.878788	Q92BP2_ Lmo1468 protein_	lmo1468
Q8Y4F7	0.177771	1.40711	Q8Y4F7_ Lmo2487 protein_	lmo2487
Q8Y7A3	0.17734	1.14684	FTSK_ DNA translocase FtsK_	ftsK
Q8Y830	0.177236	0.945451	Q8Y830_ TagB protein_	tagB
Q8Y699	0.176511	0.660439	RS16_ 30S ribosomal protein S16_	rpsP
Q8Y8U0	0.176022	0.281986	Q8Y8U0_ Lmo0803 protein_	lmo0803
Q8Y8T0	0.175736	1.04363	Q8Y8T0_ Lmo0814 protein_	lmo0814
Q8Y615	0.173529	1.15296	Q8Y615_ Lmo1887 protein_	lmo1887
Q8YAA4	0.173366	1.14294	RL1_ 50S ribosomal protein L1_	rplA
Q8Y8L0	0.171805	2.95053	Q8Y8L0_ mRNA interferase_	lmo0888
Q8Y490	0.170795	0.237192	Q8Y490_ Lmo2565 protein_	lmo2565
Q8Y6T3	0.17061	0.798435	Q8Y6T3_ Catabolite control protein A_	ccpA
Q8Y573	0.170505	0.997925	FABH_ 3-oxoacyl-[acyl-carrier-protein] synthase 3_	fabH
Q7AP76	0.168258	1.15716	Q7AP76_ GbuA protein_	gbuA
Q8Y8G0	0.168076	0.288306	Q8Y8G0_ Lmo0944 protein_	lmo0944
Q8Y449	0.16797	0.64683	KAD_ Adenylate kinase_	adk
Q8Y3I3	0.164763	0.442794	Q8Y3I3_ Lmo2853 protein_	lmo2853
Q8Y3R4	0.164498	0.294696	Q8Y3R4_ Lmo2769 protein_	lmo2769
Q8Y770	0.164313	0.875047	Q8Y770_ Lmo1431 protein_	lmo1431
Q8Y691	0.163346	0.646038	RNC_ Ribonuclease 3_	rnc
Q8Y9Z9	0.163155	0.627611	Y368_ Uncharacterized Nudix hydrolase lmo0368_	lmo0368
Q8Y579	0.162237	0.250798	Q8Y579_ Lmo2195 protein_	lmo2195
Q7AP64	0.161513	0.375889	Q7AP64_ Lmo1453 protein_	lmo1453
Q8Y670	0.161474	0.634613	Q8Y670_ Lmo1829 protein_	lmo1829
P66548	0.159588	0.560443	RS3_ 30S ribosomal protein S3_	rpsC
Q8Y797	0.1581	0.654864	Q8Y797_ Lmo1393 protein_	lmo1393
Q8Y6E4	0.155488	0.192159	Q8Y6E4_ Lmo1743 protein_	lmo1743
Q8YAE0	0.154963	0.369032	YDJC_ Carbohydrate deacetylase_	lmo0191
Q8Y7G7	0.154163	1.41144	RRF_ Ribosome-recycling factor_	frr
Q8YAA6	0.152233	0.882188	Q8YAA6_ Transcription termination/antitermination protein NusG_	nusG
Q8Y7N8	0.151822	2.05459	Q8Y7N8_ Lmo1236 protein_	lmo1236
Q7AP48	0.15086	0.343826	Q7AP48_ Lmo2550 protein_	lmo2550
Q8Y6J6	0.15069	0.703522	Q8Y6J6_ Lmo1688 protein_	lmo1688
Q8Y9C2	0.149544	0.023158	Q8Y9C2_ Lmo0610 protein_	lmo0610
Q8YAB3	0.14942	0.638098	SYE_ Glutamate--tRNA ligase_	gltX
Q8Y762	0.149264	0.345529	Q8Y762_ Lmo1440 protein_	lmo1440
Q8Y7J2	0.149228	0.342761	Q8Y7J2_ Lmo1285 protein_	lmo1285
Q927L4	0.14902	0.397889	RL16_ 50S ribosomal protein L16_	rplP
Q8Y703	0.14882	0.651289	Q8Y703_ Multifunctional fusion protein_	secD
Q8Y445	0.147923	0.384398	RL18_ 50S ribosomal protein L18_	rplR
Q8Y774	0.146149	0.323151	Q8Y774_ Lmo1423 protein_	lmo1423
Q8YA14	0.144898	0.267549	Q8YA14_ Lmo0352 protein_	lmo0352
Q8Y459	0.144834	0.43336	RS9_ 30S ribosomal protein S9_	rpsI
Q8YAG8	0.142391	0.19475	Q8YAG8_ Lmo0158 protein_	lmo0158
Q8Y6A9	0.142276	0.273909	Q8Y6A9_ Lmo1782 protein_	lmo1782
Q8Y8X2	0.139427	0.427039	Q8Y8X2_ Lmo0770 protein_	lmo0770
Q8Y527	0.138207	0.196044	Q8Y527_ ArpJ protein_	arpJ
Q8Y3P6	0.137102	0.0211092	Q8Y3P6_ Transcription antiterminator_	bvrA
Q8Y5I4	0.136607	0.399111	Q8Y5I4_ Lmo2078 protein_	lmo2078
Q8Y7B3	0.133133	0.466705	Q8Y7B3_ Lmo1373 protein_	lmo1373
Q8Y511	0.133071	0.497119	ADDA_ ATP-dependent helicase/nuclease subunit A_	addA
Q8Y889	0.132513	0.265317	Q8Y889_ Lmo1026 protein_	lmo1026
Q8Y5W7	0.132003	0.55285	Q8Y5W7_ Lmo1938 protein_	lmo1938
Q926Y9	0.131867	1.02149	Q926Y9_ Inosine-5-monophosphate dehydrogenase_	guaB
Q8YAR3	0.13093	0.630398	Q8YAR3_ Cyclic-di-AMP phosphodiesterase_	lmo0052
Q8Y8A2	0.130656	0.516745	Q8Y8A2_ Lmo1010 protein_	lmo1010
Q8Y6F1	0.129749	0.370551	Q8Y6F1_ Lmo1736 protein_	lmo1736
Q8Y5H9	0.129283	0.490124	Q8Y5H9_ Lmo2083 protein_	lmo2083
Q926X1	0.128694	0.871356	Q926X1_ Ribosome-binding ATPase YchF_	ychF
Q8Y4R1	0.128668	0.211353	Q8Y4R1_ Lmo2373 protein_	lmo2373
Q8Y5M4	0.128593	1.80996	Q8Y5M4_ Cell division protein FtsA_	ftsA
Q8Y5I9	0.128538	0.340337	Q8Y5I9_ Lmo2073 protein_	lmo2073
Q8Y869	0.127916	1.18137	Q8Y869_ Molybdenum cofactor biosynthesis protein B_	lmo1048
Q8Y3T3	0.127523	0.466837	Q8Y3T3_ Lmo2748 protein_	lmo2748
Q8Y6D8	0.12747	0.255692	Q8Y6D8_ Shikimate kinase_	aroK
Q8Y7F7	0.127184	0.425875	Q8Y7F7_ Lmo1324 protein_	lmo1324
Q8Y489	0.127011	0.129638	LIPLL_ Lipoyl-[GcvH]:protein N-lipoyltransferase_	lipL
Q8Y5G2	0.126848	0.705938	PDXS_ Pyridoxal 5-phosphate synthase subunit PdxS_	pdxS
Q8Y638	0.125239	0.106655	Q8Y638_ Lmo1862 protein_	lmo1862
Q8YAB6	0.125167	0.533645	Q8YAB6_ Endopeptidase Clp ATP-binding chain C_	clpC
Q8Y7A2	0.124351	0.397832	Q8Y7A2_ Lmo1387 protein_	lmo1387
Q8Y756	0.122937	0.401079	END4_ Probable endonuclease 4_	nfo
Q8Y5F1	0.120916	0.487092	Y2113_ Putative heme-dependent peroxidase lmo2113_	lmo2113
Q8Y9T2	0.120494	0.302191	Q8Y9T2_ Lmo0441 protein_	lmo0441
P47762	0.119082	0.206602	DNAG_ DNA primase_	dnaG
Q8Y6F0	0.118148	0.394347	Q8Y6F0_ Lmo1737 protein_	lmo1737
P66352	0.116657	0.261353	RS11_ 30S ribosomal protein S11_	rpsK
Q8Y7W3	0.113405	0.406102	Q8Y7W3_ Lmo1156 protein_	lmo1156
Q8Y440	0.112972	0.408137	RL3_ 50S ribosomal protein L3_	rplC
Q8Y7G4	0.112371	0.587836	DXR_ 1-deoxy-D-xylulose 5-phosphate reductoisomerase_	dxr
Q8Y798	0.112093	0.601254	Q8Y798_ Lmo1392 protein_	lmo1392
Q8Y482	0.111335	0.648157	Q8Y482_ Zinc-type alcohol dehydrogenase-like protein_	lmo2573
Q8Y6U0	0.110996	0.307777	THII_ Probable tRNA sulfurtransferase_	thiI
Q8YA41	0.109029	0.0138644	Q8YA41_ Lmo0323 protein_	lmo0323
Q8Y6D4	0.107788	0.268908	Q8Y6D4_ Lmo1753 protein_	lmo1753
Q8Y7K2	0.107572	1.0074	Q8Y7K2_ DNA topoisomerase 1_	topA
Q8Y4E6	0.107176	0.204413	Q8Y4E6_ Two-component sensor histidine kinase_	phoR
Q927L7	0.107069	0.466544	RL14_ 50S ribosomal protein L14_	rplN
Q8Y5B6	0.106611	0.0866851	Q8Y5B6_ Lmo2149 protein_	lmo2149
Q8Y9U4	0.106324	0.0984038	Q8Y9U4_ Lmo0426 protein_	lmo0426
Q8Y927	0.105834	0.0144468	Q8Y927_ Lmo0715 protein_	lmo0715
Q8Y7P5	0.10551	0.226673	RNH3_ Ribonuclease HIII_	rnhC
Q8Y8K5	0.101668	0.154242	Q8Y8K5_ Indirect negative regulation of sigma B dependant gene expression (Serine phosphatase)_	rsbX
Q8Y4U9	0.101656	0.454142	Q8Y4U9_ Lmo2331 protein_	lmo2331
Q8Y841	0.101536	0.33051	Q8Y841_ Lmo1077 protein_	lmo1077
Q8Y4B3	0.100672	0.201035	UPP_ Uracil phosphoribosyltransferase_	upp
Q8Y849	0.100143	0.108597	Q8Y849_ Lmo1069 protein_	lmo1069
P28764	0.100049	0.112137	SODM_ Superoxide dismutase [Mn]_	sodA
Q8Y701	0.0988069	0.0730429	Q8Y701_ Lmo1529 protein_	lmo1529
Q8Y5N8	0.0972334	1.32899	SYI_ Isoleucine--tRNA ligase_	ileS
Q8Y5W4	0.0965882	0.244502	Q8Y5W4_ Lmo1941 protein_	lmo1941
Q8Y775	0.0964108	0.268466	Q8Y775_ Lmo1422 protein_	lmo1422
Q8Y8J5	0.0961869	0.303062	Q8Y8J5_ Lmo0906 protein_	lmo0906
Q8Y888	0.0956642	0.390309	Q8Y888_ Lmo1029 protein_	lmo1029
Q92C24	0.0948352	0.268708	RS15_ 30S ribosomal protein S15_	rpsO
Q8Y555	0.0944973	0.721408	Q8Y555_ Lmo2221 protein_	lmo2221
Q927L2	0.0936229	0.164108	RL22_ 50S ribosomal protein L22_	rplV
Q8Y725	0.0926281	0.391768	Q8Y725_ Endolytic murein transglycosylase_	mltG
Q8Y3U2	0.0912342	0.168971	NPD_ NAD-dependent protein deacetylase_	cobB
Q8Y6M7	0.0910895	0.428485	EFTS_ Elongation factor Ts_	tsf
Q8Y8A3	0.0905911	0.144978	Q8Y8A3_ Lmo1009 protein_	lmo1009
Q8YAA3	0.0904073	0.287902	RL7_ 50S ribosomal protein L7/L12_	rplL
Q8Y6V9	0.0901814	0.25009	ACCA_ Acetyl-coenzyme A carboxylase carboxyl transferase subunit alpha_	accA
Q8Y749	0.0892457	0.0633564	Q8Y749_ Cytidine deaminase_	lmo1463
P66054	0.0869383	0.293856	RL11_ 50S ribosomal protein L11_	rplK
Q8Y5K7	0.0857757	0.0104449	COAD_ Phosphopantetheine adenylyltransferase_	coaD
Q8Y6J1	0.0856204	0.236802	RECX_ Regulatory protein RecX_	recX
Q8Y605	0.0843585	0.203652	Q8Y605_ Lmo1898 protein_	lmo1898
Q8Y6N9	0.0842318	0.296641	Q8Y6N9_ Lmo1645 protein_	lmo1645
Q8Y4C1	0.0814872	0.581678	ATPB2_ ATP synthase subunit beta 2_	atpD2
P61055	0.0807311	0.246714	RL4_ 50S ribosomal protein L4_	rplD
Q8Y607	0.080673	0.272127	Q8Y607_ DnaD protein_	dnaD
Q8Y789	0.0803435	0.373149	MUTS_ DNA mismatch repair protein MutS_	mutS
Q8Y3S7	0.0799993	0.517001	Q8Y3S7_ Lmo2754 protein_	lmo2754
Q8Y668	0.0794121	0.142922	PYRE_ Orotate phosphoribosyltransferase_	pyrE
Q8Y524	0.0785209	0.207339	Q8Y524_ Lmo2253 protein_	lmo2253
Q8Y8W5	0.077694	0.126217	Q8Y8W5_ Lmo0777 protein_	lmo0777
Q8Y8E7	0.0776919	0.27681	NAGB_ Glucosamine-6-phosphate deaminase_	nagB
P60357	0.0769791	0.236176	Y1503_ UPF0297 protein lmo1503_	lmo1503
Q8Y6M4	0.0764616	0.216699	SYL_ Leucine--tRNA ligase_	leuS
Q8Y674	0.0760825	0.257349	Q8Y674_ Coenzyme A biosynthesis bifunctional protein CoaBC_	lmo1825
Q8Y7P2	0.0758439	0.32196	Q8Y7P2_ Lmo1231 protein_	lmo1231
Q8Y6L6	0.0753856	0.180199	Q8Y6L6_ Lmo1668 protein_	lmo1668
Q8Y971	0.074809	0.212062	Q8Y971_ ThiD protein_	thiD
Q8YAB5	0.0738818	0.0648677	ISPD_ 2-C-methyl-D-erythritol 4-phosphate cytidylyltransferase_	ispD
Q8Y6G6	0.0737952	0.394319	Q8Y6G6_ Lmo1721 protein_	lmo1721
Q8Y5S9	0.0734087	0.2713	Q8Y5S9_ Lmo1976 protein_	lmo1976
Q8Y8H1	0.0733063	0.146819	Q8Y8H1_ Lmo0933 protein_	lmo0933
Q8Y895	0.0730486	0.072914	Q8Y895_ Lmo1019 protein_	lmo1019
Q8Y5G1	0.0721088	0.294152	PDXT_ Pyridoxal 5-phosphate synthase subunit PdxT_	pdxT
Q8Y3L2	0.0715089	0.36439	Q8Y3L2_ Lmo2823 protein_	lmo2823
Q8Y401	0.071302	0.443043	Q8Y401_ Lmo2677 protein_	lmo2677
Q8Y8Q5	0.0707064	0.245145	LMCA1_ Calcium-transporting ATPase lmo0841_	lmo0841
Q929B9	0.0706641	0.137146	Q929B9_ Lmo2256 protein_	lmo2256
P60426	0.0678013	0.100142	RL2_ 50S ribosomal protein L2_	rplB
Q8Y443	0.0658001	0.0928616	RL24_ 50S ribosomal protein L24_	rplX
Q8Y6F9	0.0620777	0.00525026	Q8Y6F9_ Lmo1728 protein_	lmo1728
Q8Y8D5	0.0614673	0.270161	Q8Y8D5_ Enoyl-[acyl-carrier-protein] reductase [NADH]_	lmo0970
Q8Y3K4	0.0603849	0.124697	Q8Y3K4_ Lmo2831 protein_	lmo2831
Q8Y673	0.0585358	0.286103	RPOZ_ DNA-directed RNA polymerase subunit omega_	rpoZ
Q8Y8K3	0.0563868	0.356718	Q8Y8K3_ Lmo0898 protein_	lmo0898
Q926W7	0.0559465	0.116853	Q926W7_ Partition protein, ParA homolog_	parA
Q8Y992	0.0547078	0.375586	Q8Y992_ Lmo0641 protein_	lmo0641
Q8Y7H7	0.0535546	0.0953374	LEXA_ LexA repressor_	lexA
Q8YAT3	0.0524748	0.00735978	Q8YAT3_ Lmo0030 protein_	lmo0030
Q8Y4R7	0.0509241	0.194079	G6PI_ Glucose-6-phosphate isomerase_	pgi
Q8Y7Q5	0.0499695	0.194834	Q8Y7Q5_ Lmo1217 protein_	lmo1217
Q8Y9X2	0.0490296	0.0885934	Q8Y9X2_ Pyrroline-5-carboxylate reductase_	proC
Q8Y675	0.0488089	0.0589013	Q8Y675_ Primosomal protein N_	priA
Q8Y8D9	0.0477751	0.145198	Q8Y8D9_ Lmo0965 protein_	lmo0965
P0DJO8	0.0471499	0.1527	MOGR_ Motility gene repressor MogR_	mogR
Q8Y465	0.0458341	0.136836	Q8Y465_ Iron-sulfur cluster carrier protein_	lmo2590
Q8Y6K3	0.0458035	0.271937	METE_ 5-methyltetrahydropteroyltriglutamate--homocysteine methyltransferase_	metE
Q8Y794	0.0457084	0.103299	Q8Y794_ Lmo1396 protein_	lmo1396
Q8Y709	0.0456166	0.208255	SYD_ Aspartate--tRNA ligase_	aspS
Q8Y9C5	0.0455384	0.120195	Q8Y9C5_ Lmo0607 protein_	lmo0607
Q8Y8E9	0.0451931	0.0903461	Q8Y8E9_ Lmo0955 protein_	lmo0955
P66383	0.0444507	0.0977767	RS13_ 30S ribosomal protein S13_	rpsM
Q8Y6T8	0.0439671	0.183964	EZRA_ Septation ring formation regulator EzrA_	ezrA
Q8Y7K6	0.0439248	0.0627333	Q8Y7K6_ Signal peptidase I_	lmo1271
Q8Y7E4	0.0436999	0.170137	Q8Y7E4_ Lmo1339 protein_	lmo1339
Q8Y9N4	0.0427579	0.237596	AROD_ 3-dehydroquinate dehydratase_	aroD
Q8Y7F6	0.0417822	0.137543	IF2_ Translation initiation factor IF-2_	infB
Q8Y6W0	0.0406375	0.0972595	PFKA_ ATP-dependent 6-phosphofructokinase_	pfkA
Q8Y9G1	0.0406248	0.0319	HISX_ Histidinol dehydrogenase_	hisD
Q8Y3M0	0.03995	0.141347	Q8Y3M0_ Lmo2815 protein_	lmo2815
Q8Y776	0.0395561	0.0596037	MURB_ UDP-N-acetylenolpyruvoylglucosamine reductase_	murB
Q8Y7H2	0.0393924	0.0712938	Q8Y7H2_ Lmo1308 protein_	lmo1308
Q8Y649	0.0389405	0.188854	Q8Y649_ Lmo1851 protein_	lmo1851
Q8Y6B5	0.0377841	0.179458	Y1776_ UPF0316 protein lmo1776_	lmo1776
P0DJP2	0.0375497	0.254679	RNY_ Ribonuclease Y_	rny
Q8Y446	0.0373596	0.118831	RS5_ 30S ribosomal protein S5_	rpsE
Q8YA98	0.0361452	0.177113	Q8YA98_ Lmo0256 protein_	lmo0256
Q8Y754	0.0348474	0.0801517	SYGB_ Glycine--tRNA ligase beta subunit_	glyS
Q8Y4D0	0.0340986	0.0647452	Q8Y4D0_ o-succinylbenzoate synthase_	menC
Q8Y7C5	0.0336308	0.0938342	FOLD_ Bifunctional protein FolD_	folD
Q8Y7B2	0.0331081	0.104999	Q8Y7B2_ Dihydrolipoamide acetyltransferase component of pyruvate dehydrogenase complex_	lmo1374
Q8Y826	0.033031	0.192255	Q8Y826_ Nicotinate phosphoribosyltransferase_	lmo1092
Q8Y423	0.0329254	0.0632078	Q8Y423_ Lmo2652 protein_	lmo2652
Q8Y450	0.0323298	0.141046	RL17_ 50S ribosomal protein L17_	rplQ
Q8Y8H7	0.0316424	0.0419599	Q8Y8H7_ Lmo0926 protein_	lmo0926
Q8Y3Z0	0.030636	0.0739066	Q8Y3Z0_ Lmo2689 protein_	lmo2689
Q8Y606	0.0296465	0.230747	Q8Y606_ Aminotransferase_	aspB
Q8Y4C2	0.0296402	0.0438985	ATPE_ ATP synthase epsilon chain_	atpC
P66042	0.029354	0.0515148	RL10_ 50S ribosomal protein L10_	rplJ
Q8Y892	0.0293392	0.0529766	Q8Y892_ Lmo1022 protein_	lmo1022
Q8Y5M2	0.0288598	0.213902	MURG_ UDP-N-acetylglucosamine--N-acetylmuramyl-(pentapeptide) pyrophosphoryl-undecaprenol N-acetylglucosamine transferase_	murG
Q8Y6W7	0.0263201	0.0658118	FPG_ Formamidopyrimidine-DNA glycosylase_	mutM
Q8Y9C4	0.0256041	0.11521	Q8Y9C4_ Lmo0608 protein_	lmo0608
Q8Y6U9	0.0255798	0.059777	Q8Y6U9_ Lmo1582 protein_	lmo1582
Q8Y481	0.0251521	0.0773828	Q8Y481_ Lmo2574 protein_	lmo2574
Q8Y8L3	0.0248311	0.0654052	Q8Y8L3_ Protoporphyrinogen oxidase_	lmo0884
Q8YAT2	0.0229366	0.0720575	Q8YAT2_ Transcriptional regulator LacI family_	lmo0031
Q8Y3W1	0.0229218	0.1144	Q8Y3W1_ Lmo2720 protein_	lmo2720
Q8Y8L5	0.0220685	0.0238282	Q8Y8L5_ Lmo0882 protein_	lmo0882
Q8Y732	0.0215574	0.057041	Q8Y732_ Lmo1491 protein_	lmo1491
Q8Y6V2	0.0211044	0.135915	Q8Y6V2_ Alanine dehydrogenase_	lmo1579
Q8Y631	0.0209566	0.00320781	Q8Y631_ Lmo1869 protein_	lmo1869
Q8Y893	0.020324	0.0287806	Q8Y893_ Sensor histidine kinase_	lmo1021
Q8Y565	0.0201582	0.154065	HEMH_ Ferrochelatase_	hemH
Q8Y5V9	0.0201065	0.0510958	Q8Y5V9_ Lmo1946 protein_	lmo1946
P66372	0.0195056	0.0609015	RS12_ 30S ribosomal protein S12_	rpsL
Q92DV7	0.0190019	0.0149852	Q92DV7_ Flagellar hook protein FlgE_	lmo0697
O31149	0.018645	0.0358108	PT1_ Phosphoenolpyruvate-protein phosphotransferase_	ptsI
P66503	0.018438	0.0433312	RS20_ 30S ribosomal protein S20_	rpsT
Q8Y983	0.0177357	0.0679298	Q8Y983_ Lmo0650 protein_	lmo0650
Q8Y526	0.0165826	0.0422099	Q8Y526_ Lmo2251 protein_	lmo2251
Q8Y648	0.0163154	0.00184721	Q8Y648_ Lmo1852 protein_	lmo1852
P21171	0.0158972	0.0277741	P60_ Probable endopeptidase p60_	iap
Q8Y6X5	0.0154632	0.036961	HEM3_ Porphobilinogen deaminase_	hemC
Q8Y6K8	0.015214	0.0419878	Q8Y6K8_ MenF protein_	menF
Q8Y5U6	0.015064	0.0821983	Q8Y5U6_ Lmo1959 protein_	lmo1959
Q8Y561	0.0150355	0.0248232	Q8Y561_ Lmo2215 protein_	lmo2215
Q8Y4K7	0.0146247	0.0374752	Q8Y4K7_ Lmo2431 protein_	lmo2431
Q8Y3T6	0.0143575	0.0317536	Q8Y3T6_ Lmo2745 protein_	lmo2745
Q8Y6Z7	0.0143238	0.0252061	RUVA_ Holliday junction ATP-dependent DNA helicase RuvA_	ruvA
Q8Y6V5	0.0135898	0.0585074	Q8Y6V5_ Lmo1576 protein_	lmo1576
Q9AGE7	0.0128137	0.0432305	CH10_ 10 kDa chaperonin_	groS
Q8Y688	0.0114862	0.0681896	PLSX_ Phosphate acyltransferase_	plsX
Q8Y689	0.00876913	0.0369252	Q8Y689_ Malonyl CoA-acyl carrier protein transacylase_	fabD
Q8Y6E3	0.0081144	0.0235282	Q8Y6E3_ Lmo1744 protein_	lmo1744
Q8Y7K1	0.00751247	0.0283241	TRMFO_ Methylenetetrahydrofolate--tRNA-(uracil-5-)-methyltransferase TrmFO_	trmFO
Q8Y409	0.00606574	0.0108657	Q8Y409_ Lmo2669 protein_	lmo2669
Q8Y5W8	0.00568135	0.0193051	DER_ GTPase Der_	der
Q8Y9D8	0.00553667	0.0219475	Q8Y9D8_ Lmo0592 protein_	lmo0592
Q8Y755	0.00514384	0.0145129	CSHB_ DEAD-box ATP-dependent RNA helicase CshB_	cshB
Q8YAK8	0.00501395	0.0106339	Q8YAK8_ Lmo0110 protein_	lmo0110
Q8YA82	0.00445004	0.0114207	Q8YA82_ Lmo0277 protein_	lmo0277
Q8Y850	0.00443525	0.0122499	Q8Y850_ Lmo1068 protein_	lmo1068
Q92BX8	0.0030202	0.0264629	Q92BX8_ Two-component response regulator_	lisR
Q8Y574	0.00301597	0.00788728	Q8Y574_ 3-oxoacyl-[acyl-carrier-protein] synthase 2_	lmo2201
Q8Y6Y9	0.00222079	0.00316228	RL21_ 50S ribosomal protein L21_	rplU
Q8Y839	-0.000280899	0.000772176	Q8Y839_ Lmo1079 protein_	lmo1079
Q8Y746	-0.000552295	0.00077913	Q8Y746_ Lmo1466 protein_	lmo1466
Q8Y478	-0.00106763	0.00406984	Q8Y478_ Lmo2577 protein_	lmo2577
Q8YAV3	-0.00114683	0.00132584	Q8YAV3_ Lmo0010 protein_	lmo0010
Q8Y660	-0.00264531	0.00482905	PYRR_ Bifunctional protein PyrR_	pyrR
Q8Y6W6	-0.00357143	0.0165149	Q8Y6W6_ DNA polymerase I_	polA
Q8Y3P1	-0.00448383	0.0102971	NOC_ Nucleoid occlusion protein_	noc
Q8Y795	-0.00477423	0.00971035	Q8Y795_ Lmo1395 protein_	lmo1395
Q8Y7E5	-0.00565389	0.000619145	Q8Y7E5_ Lmo1338 protein_	lmo1338
Q8Y3P3	-0.00597386	0.0096474	Q8Y3P3_ Lmo2792 protein_	lmo2792
P0DJM2	-0.00683874	0.009102	DNAK_ Chaperone protein DnaK_	dnaK
Q8Y5B9	-0.00694117	0.00709158	Q8Y5B9_ Lmo2146 protein_	lmo2146
Q8Y7F9	-0.00933832	0.0293906	Q8Y7F9_ Transcription termination/antitermination protein NusA_	nusA
Q8YA10	-0.00939851	0.0477266	Q8YA10_ Lmo0356 protein_	lmo0356
Q8Y9E6	-0.00942174	0.0169944	Q8Y9E6_ Lmo0584 protein_	lmo0584
Q8Y6I9	-0.00945342	0.018896	Q8Y6I9_ Phosphatidylglycerol lysyltransferase_	mprF
Q8Y4P6	-0.00957064	0.0187329	Q8Y4P6_ Lmo2389 protein_	lmo2389
Q8Y3W2	-0.0117555	0.0223633	Q8Y3W2_ tRNA-specific adenosine deaminase_	tadA
Q8Y6X7	-0.0122086	0.0332678	Q8Y6X7_ Delta-aminolevulinic acid dehydratase_	hemB
P0DJM1	-0.0124694	0.0247424	DNAJ_ Chaperone protein DnaJ_	dnaJ
Q8Y8F4	-0.0131801	0.0395888	Q8Y8F4_ Lmo0950 protein_	lmo0950
Q8YA91	-0.0132646	0.0196381	Q8YA91_ Lmo0268 protein_	lmo0268
Q8Y712	-0.0140006	0.0327968	Q8Y712_ Lmo1514 protein_	lmo1514
Q8YAS1	-0.0149436	0.00172063	Q8YAS1_ Lmo0042 protein_	lmo0042
Q8Y5V2	-0.015176	0.0303514	Q8Y5V2_ Purine nucleoside phosphorylase_	pnp
Q8Y5R4	-0.0159637	0.030875	Q8Y5R4_ Alpha-acetolactate decarboxylase_	lmo1992
Q8Y9L2	-0.0170873	0.0274884	Q8Y9L2_ Lmo0515 protein_	lmo0515
Q8Y3I2	-0.0174485	0.053127	YIDC2_ Membrane protein insertase YidC 2_	yidC2
Q8YA86	-0.0178825	0.0435893	Q8YA86_ Lmo0273 protein_	lmo0273
Q8YA96	-0.0178899	0.110982	RPOC_ DNA-directed RNA polymerase subunit beta_	rpoC
Q8Y969	-0.0182595	0.109116	Q8Y969_ Lmo0664 protein_	lmo0664
Q8Y9T4	-0.0183282	0.0537078	Q8Y9T4_ Lmo0439 protein_	lmo0439
Q8Y441	-0.0184844	0.0630496	RL23_ 50S ribosomal protein L23_	rplW
Q8Y576	-0.0184908	0.0208123	Q8Y576_ Lmo2199 protein_	lmo2199
Q8Y8H3	-0.0189966	0.166775	Q8Y8H3_ Lipoate--protein ligase_	lmo0931
Q8Y583	-0.0193525	0.0874027	Q8Y583_ Lmo2188 protein_	lmo2188
Q8Y510	-0.0207042	0.0688208	ADDB_ ATP-dependent helicase/deoxyribonuclease subunit B_	addB
Q8Y594	-0.0210938	0.0321884	Q8Y594_ Lmo2175 protein_	lmo2175
Q8Y433	-0.0231224	0.0751397	Q8Y433_ Lmo2641 protein_	lmo2641
Q8Y9G3	-0.0240454	0.123067	HIS5_ Imidazole glycerol phosphate synthase subunit HisH_	hisH
Q7AP50	-0.0245111	0.0203746	Q7AP50_ RNA polymerase sigma-54 factor (Sigma-L)_	sigL
Q8Y6U8	-0.0248923	0.0410508	TPX_ Thiol peroxidase_	tpx
Q8Y4R2	-0.0251901	0.0404745	Q8Y4R2_ Lmo2372 protein_	lmo2372
Q8YAV7	-0.0254615	0.15047	Q8YAV7_ DNA gyrase subunit B_	gyrB
P0DJM4	-0.0255914	0.0569409	HRCA_ Heat-inducible transcription repressor HrcA_	hrcA
Q8Y7B4	-0.0257868	0.0414116	Q8Y7B4_ 2-oxoisovalerate dehydrogenase subunit alpha_	lmo1372
Q8Y708	-0.026527	0.0956169	SYH_ Histidine--tRNA ligase_	hisS
Q8Y7I9	-0.0265999	0.040402	LUXS_ S-ribosylhomocysteine lyase_	luxS
Q8Y692	-0.0267741	0.0694978	Q8Y692_ Chromosome partition protein Smc_	smc
Q8Y4G9	-0.0268122	0.0382504	Y2474_ Nucleotide-binding protein lmo2474_	lmo2474
Q8Y9S0	-0.0280245	0.165301	Q8Y9S0_ Lmo0453 protein_	lmo0453
Q92AU6	-0.0289031	0.23028	Q92AU6_ Lmo1711 protein_	lmo1711
Q8Y753	-0.0294353	0.0752001	SYGA_ Glycine--tRNA ligase alpha subunit_	glyQ
Q8Y9N8	-0.0299063	0.0471288	Q8Y9N8_ Lmo0487 protein_	lmo0487
Q8Y4L1	-0.0308028	0.0867247	Q8Y4L1_ Lmo2426 protein_	lmo2426
Q8YA92	-0.0308546	0.111178	Q8YA92_ Lmo0267 protein_	lmo0267
Q8YA23	-0.0313055	0.0040896	Q8YA23_ Transketolase_	lmo0342
P47847	-0.0318842	0.379234	SECA1_ Protein translocase subunit SecA 1_	secA1
Q8Y4M3	-0.0319211	0.101332	Q8Y4M3_ Lmo2414 protein_	lmo2414
Q8Y979	-0.032634	0.0511617	Q8Y979_ Lmo0654 protein_	lmo0654
Q8Y8V7	-0.0327227	0.275144	Q8Y8V7_ Lmo0785 protein_	lmo0785
Q8Y472	-0.0345084	0.00383303	Q8Y472_ Lmo2583 protein_	lmo2583
Q8Y773	-0.0355728	0.0876935	MNTH_ Divalent metal cation transporter MntH_	mntH
Q8Y7P6	-0.0372566	0.00496204	UNG2_ Uracil-DNA glycosylase 2_	ung2
Q7AP69	-0.0382752	0.104481	Q7AP69_ Lmo1421 protein_	lmo1421
Q8Y831	-0.0389225	0.132395	Q8Y831_ Ribulose-5-phosphate reductase_	tarJ
Q8Y4V0	-0.0399764	0.00457049	Q8Y4V0_ Lmo2330 protein_	lmo2330
Q8Y5U1	-0.0400282	0.175096	Q8Y5U1_ Lmo1964 protein_	lmo1964
Q8Y420	-0.0407441	0.147652	DGTL2_ Deoxyguanosinetriphosphate triphosphohydrolase-like protein_	lmo2657
Q8Y5A1	-0.041119	0.123854	Q8Y5A1_ Lmo2168 protein_	lmo2168
Q8Y4K8	-0.0419142	0.0579121	Q8Y4K8_ Lmo2429 protein_	lmo2429
Q8Y422	-0.042081	1.09265	EFTU_ Elongation factor Tu_	tuf
Q8YAV6	-0.0436397	0.36432	Q8YAV6_ DNA gyrase subunit A_	gyrA
Q8Y9T0	-0.0446704	0.215839	Q8Y9T0_ Lmo0443 protein_	lmo0443
Q8Y4A0	-0.0464096	0.0925924	Q8Y4A0_ Lmo2554 protein_	lmo2554
Q8Y620	-0.0465237	0.00460525	RS14_ 30S ribosomal protein S14_	rpsN
Q7AP75	-0.0466662	0.0810571	Q7AP75_ GbuB protein_	gbuB
Q7AP96	-0.0475512	0.00792761	Q7AP96_ LmaD protein_	lmaD
P0DJP3	-0.0486706	0.0782143	SECA2_ Protein translocase subunit SecA 2_	secA2
Q8Y551	-0.0494003	0.115482	FUMC_ Fumarate hydratase class II_	fumC
Q8Y7W0	-0.0494425	0.108347	Q8Y7W0_ Lmo1159 protein_	lmo1159
Q8Y404	-0.0502081	0.153546	Q8Y404_ Lmo2674 protein_	lmo2674
Q8Y9K2	-0.0502926	0.127507	Q8Y9K2_ Lmo0525 protein_	lmo0525
Q8Y9G4	-0.0504214	0.377608	HIS4_ 1-(5-phosphoribosyl)-5-[(5-phosphoribosylamino)methylideneamino] imidazole-4-carboxamide isomerase_	hisA
Q8Y483	-0.0507129	0.0888832	Q8Y483_ Lmo2572 protein_	lmo2572
Q02551	-0.052788	0.0946924	FLAA_ Flagellin_	flaA
Q8Y5X5	-0.0545071	0.123926	AROC_ Chorismate synthase_	aroC
Q8Y8D8	-0.0554385	0.167087	Q8Y8D8_ Lmo0966 protein_	lmo0966
Q8Y6V4	-0.0558514	0.152222	Y1577_ UPF0173 metal-dependent hydrolase lmo1577_	lmo1577
Q8Y447	-0.0564766	0.201428	RL15_ 50S ribosomal protein L15_	rplO
Q8Y3K3	-0.0587111	0.00657212	Q8Y3K3_ Lmo2832 protein_	lmo2832
Q8Y7I4	-0.0607651	0.308374	Q8Y7I4_ Glycerol-3-phosphate dehydrogenase_	glpD
Q8Y6S2	-0.0608232	0.171172	Q8Y6S2_ Lmo1611 protein_	lmo1611
P66103	-0.0608506	0.252771	RL20_ 50S ribosomal protein L20_	rplT
Q8Y9G5	-0.0617535	0.262987	HIS6_ Imidazole glycerol phosphate synthase subunit HisF_	hisF
Q8Y896	-0.0621653	0.202746	Q8Y896_ Copper homeostasis protein CutC_	cutC
Q8Y764	-0.0626574	0.195815	Q8Y764_ Aspartate-semialdehyde dehydrogenase_	asd
P65927	-0.0626722	0.232638	PYRH_ Uridylate kinase_	pyrH
Q8Y6G8	-0.0631728	0.0892266	Q8Y6G8_ Lmo1718 protein_	lmo1718
Q8Y3L1	-0.0641031	0.328906	Q8Y3L1_ Lmo2824 protein_	lmo2824
Q929C7	-0.0660969	0.136385	Q929C7_ Lmo2248 protein_	lmo2248
Q8Y3P4	-0.0661296	0.257409	Q8Y3P4_ Partition protein ParB homolg_	parB
Q8Y993	-0.0674011	0.0818794	Q8Y993_ Lmo0640 protein_	lmo0640
Q9XDA6	-0.0680959	0.0669908	ZURA_ Zinc uptake system ATP-binding protein ZurA_	zurA
P67356	-0.068738	0.276415	Y1058_ UPF0223 protein lmo1058_	lmo1058
Q8Y6E1	-0.0690432	0.00750919	Q8Y6E1_ Lmo1746 protein_	lmo1746
Q8Y8W9	-0.0695416	0.227682	Q8Y8W9_ Lmo0773 protein_	lmo0773
Q8Y4A3	-0.0697644	0.57561	Q8Y4A3_ Transcription termination factor Rho_	rho
Q8Y7L0	-0.0702048	0.375323	TIG_ Trigger factor_	tig
Q8Y5U0	-0.0705955	0.210505	Q8Y5U0_ Lmo1965 protein_	lmo1965
Q8Y9J4	-0.0712735	0.213613	Y533_ UPF0237 protein lmo0533_	lmo0533
Q8Y3Y1	-0.0722154	0.133224	Q8Y3Y1_ Lmo2698 protein_	lmo2698
Q8Y6T4	-0.072359	0.349359	SYY_ Tyrosine--tRNA ligase_	tyrS
Q8Y5F4	-0.0723749	0.166207	Q8Y5F4_ Lmo2110 protein_	lmo2110
Q8Y610	-0.0750878	0.38915	Q8Y610_ PbpA protein_	pbpA
Q8Y9I7	-0.0753835	0.13209	Q8Y9I7_ Lmo0541 protein_	lmo0541
Q8Y3W4	-0.0753993	0.260981	Q8Y3W4_ CydD protein_	cydD
Q7AP84	-0.076034	0.247239	Q7AP84_ Lmo0319 protein_	lmo0319
Q8Y5A5	-0.0778218	0.0419644	Q8Y5A5_ Lmo2163 protein_	lmo2163
Q8YAC2	-0.0783878	0.0978627	Q8YAC2_ Dihydropteroate synthase_	sul
Q8Y458	-0.0797817	0.224045	RL13_ 50S ribosomal protein L13_	rplM
Q8Y7F8	-0.0807427	0.250155	Q8Y7F8_ Lmo1323 protein_	lmo1323
Q8Y5J9	-0.0812264	0.14362	Q8Y5J9_ Lmo2061 protein_	lmo2061
Q8Y6E7	-0.0817945	0.166498	Q8Y6E7_ Lmo1740 protein_	lmo1740
Q92D14	-0.0821715	0.0743553	Q92D14_ Lmo1008 protein_	lmo1008
Q8Y5A2	-0.0829413	0.123295	Q8Y5A2_ Lmo2167 protein_	lmo2167
Q9RGW9	-0.0829514	0.0109589	MECA_ Adapter protein MecA_	mecA
Q8Y690	-0.0849731	0.650414	Q8Y690_ FabG protein_	fabG
Q8Y4S4	-0.085254	0.325303	Q8Y4S4_ Glucosamine-6-phosphate deaminase_	lmo2358
Q8Y4R3	-0.086045	0.590238	Q8Y4R3_ Lmo2371 protein_	lmo2371
Q8Y4G7	-0.0887906	0.252647	Q8Y4G7_ Aldose 1-epimerase_	lmo2476
Q9RLT9	-0.0907696	0.859969	RPOB_ DNA-directed RNA polymerase subunit beta_	rpoB
Q7AP52	-0.0908984	0.200453	Q7AP52_ Lmo2196 protein_	lmo2196
Q8Y4U7	-0.0911571	0.0972051	Q8Y4U7_ Lmo2334 protein_	lmo2334
Q8Y5E4	-0.0917083	0.411197	DACA_ Diadenylate cyclase_	dacA
Q8Y3X2	-0.0929449	0.144298	Q8Y3X2_ Lmo2707 protein_	lmo2707
Q8Y8C5	-0.0935089	0.313111	Q8Y8C5_ Glutathione peroxidase_	lmo0983
Q8Y6T0	-0.0942892	0.785109	Q8Y6T0_ Lmo1603 protein_	lmo1603
Q8Y8E6	-0.0948669	0.257283	Q8Y8E6_ Lmo0958 protein_	lmo0958
Q8Y570	-0.0950179	0.678932	CLPB_ Chaperone protein ClpB_	clpB
Q92C55	-0.0962988	0.1274	Q92C55_ GlnR protein_	glnR
Q8Y4G1	-0.0974055	0.308343	HPRK_ HPr kinase/phosphorylase_	hprK
P25145	-0.0998502	0.394149	Y432_ Uncharacterized oxidoreductase Lmo0432_	lmo0432
Q8Y3T8	-0.100017	0.308013	TAL1_ Probable transaldolase 1_	tal1
Q8Y8A5	-0.101474	0.401643	Q8Y8A5_ Lmo1005 protein_	lmo1005
Q8Y7B0	-0.104261	0.362485	Q8Y7B0_ 6-phosphogluconate dehydrogenase, decarboxylating_	lmo1376
Q8Y4C8	-0.104295	0.103169	Q8Y4C8_ Lmo2522 protein_	lmo2522
Q8Y4C0	-0.104803	0.96094	ATPA2_ ATP synthase subunit alpha 2_	atpA2
Q8Y6X0	-0.106258	0.14408	Q8Y6X0_ Chromosome replication initiation / membrane attachment protein DnaB_	dnaB
Q8Y750	-0.106267	0.388635	ERA_ GTPase Era_	era
P66401	-0.107442	0.437342	RS14Z_ 30S ribosomal protein S14 type Z_	rpsZ
Q8Y8T6	-0.108065	0.0777649	POTA_ Spermidine/putrescine import ATP-binding protein PotA_	potA
Q8Y4G6	-0.109605	0.854017	Q8Y4G6_ UDP-glucose 4-epimerase_	galE
Q8YAW2	-0.110877	0.287816	DNAA_ Chromosomal replication initiator protein DnaA_	dnaA
Q8Y431	-0.111343	0.239037	Q8Y431_ Lmo2643 protein_	lmo2643
Q8Y6J0	-0.111636	0.477152	Q8Y6J0_ Lmo1694 protein_	lmo1694
P58588	-0.112334	0.519815	GNGF_ Gluconeogenesis factor_	lmo2473
Q8Y4X4	-0.112365	0.014516	Q8Y4X4_ Lmo2305 protein_	lmo2305
Q8Y8L4	-0.112491	1.2826	Q8Y8L4_ Lmo0883 protein_	lmo0883
Q48761	-0.112573	0.588009	RADA_ DNA repair protein RadA_	radA
Q8Y5I6	-0.116896	0.1566	Q8Y5I6_ Ribosomal-protein-alanine acetyltransferase_	lmo2076
Q8Y8D3	-0.120175	0.484406	RPIA_ Ribose-5-phosphate isomerase A_	rpiA
Q927W3	-0.121142	0.531896	ATPG_ ATP synthase gamma chain_	atpG
Q8Y5S8	-0.121566	0.308145	RNZ_ Ribonuclease Z_	rnz
Q8Y436	-0.121864	0.398666	Q8Y436_ Lmo2637 protein_	lmo2637
Q8Y5E6	-0.122149	0.453894	GLMM_ Phosphoglucosamine mutase_	glmM
Q8Y6X8	-0.122745	0.635794	GSA1_ Glutamate-1-semialdehyde 2,1-aminomutase 1_	hemL1
Q8Y8N0	-0.123539	0.594172	CSHA_ ATP-dependent RNA helicase CshA_	cshA
Q8Y838	-0.123779	0.587629	Q8Y838_ Lmo1080 protein_	lmo1080
Q8Y8D7	-0.124862	0.209708	NADK1_ NAD kinase 1_	nadK1
Q8Y4H0	-0.126089	0.151462	WHIA_ Probable cell division protein WhiA_	whiA
Q8Y8L2	-0.128145	1.28998	ACPS_ Holo-[acyl-carrier-protein] synthase_	acpS
P66166	-0.130347	0.232476	RL29_ 50S ribosomal protein L29_	rpmC
Q8Y681	-0.130501	0.925542	Q8Y681_ Ribulose-phosphate 3-epimerase_	lmo1818
Q8Y463	-0.131281	0.310792	Q8Y463_ Lmo2592 protein_	lmo2592
Q92AU7	-0.131579	0.161164	Q92AU7_ Lmo1710 protein_	lmo1710
Q8Y9P1	-0.132624	0.436802	Q8Y9P1_ Lmo0483 protein_	lmo0483
Q8YAW1	-0.132637	0.494163	Q8YAW1_ Beta sliding clamp_	dnaN
Q8Y8Y3	-0.133101	0.284856	Q8Y8Y3_ Lmo0759 protein_	lmo0759
Q8Y5X1	-0.133679	0.206913	GCH1_ GTP cyclohydrolase 1_	folE
Q8Y9J6	-0.133683	0.461764	Q8Y9J6_ Lmo0531 protein_	lmo0531
Q8Y5X7	-0.134036	0.202899	Q8Y5X7_ Chorismate mutase AroH_	lmo1926
Q928M6	-0.134392	0.486205	Q928M6_ Lmo2411 protein_	lmo2411
Q8Y499	-0.13515	0.308886	Q8Y499_ Lmo2555 protein_	lmo2555
Q8Y3U7	-0.135412	0.415424	Q8Y3U7_ Lmo2734 protein_	lmo2734
Q929L9	-0.137241	0.188536	Q929L9_ Lmo2152 protein_	lmo2152
Q8Y3I8	-0.137521	1.34395	RHAD_ Rhamnulose-1-phosphate aldolase_	rhaD
Q8Y5Q0	-0.137553	0.447201	Q8Y5Q0_ AlsS protein_	alsS
Q8Y5A9	-0.138822	0.0968587	Q8Y5A9_ Lmo2159 protein_	lmo2159
Q8Y3L5	-0.139069	0.0234364	Q8Y3L5_ Amino-terminal domain similar to transcription regulators_	lmo2820
Q8Y4A2	-0.139295	0.464892	MURA2_ UDP-N-acetylglucosamine 1-carboxyvinyltransferase 2_	murA2
Q8Y519	-0.140415	0.207553	Q8Y519_ Lmo2259 protein_	lmo2259
Q8Y3L0	-0.142224	0.689954	SERC_ Phosphoserine aminotransferase_	serC
Q8Y6H6	-0.142567	0.839245	Q8Y6H6_ Aminoglycoside N(3)-acetyltransferase_	lmo1708
Q8Y8P5	-0.147187	0.436207	Q8Y8P5_ Lmo0851 protein_	lmo0851
P67055	-0.148194	0.260529	MENG_ Demethylmenaquinone methyltransferase_	menG
Q8Y4M4	-0.149113	0.280569	Q8Y4M4_ Cysteine desulfurase_	lmo2413
Q8Y8Q1	-0.150103	0.18174	Q8Y8Q1_ Lmo0845 protein_	lmo0845
Q8YA18	-0.152183	0.190385	Q8YA18_ Lmo0348 protein_	lmo0348
Q8Y4C5	-0.152307	1.90044	Q8Y4C5_ Mbl protein_	mbl
Q8Y571	-0.156252	0.345252	GPMA_ 2,3-bisphosphoglycerate-dependent phosphoglycerate mutase_	gpmA
Q8Y3W3	-0.157933	0.672634	Q8Y3W3_ CydC protein_	cydC
Q8Y562	-0.158429	0.453827	Q8Y562_ Lmo2214 protein_	lmo2214
Q8Y6A4	-0.159344	0.348703	Q8Y6A4_ Lmo1791 protein_	lmo1791
Q8Y970	-0.160878	0.544907	Q8Y970_ Lmo0663 protein_	lmo0663
Q8YAQ0	-0.161028	0.24279	Q8YAQ0_ Lmo0067 protein_	lmo0067
Q48793	-0.161199	0.461335	KPRS1_ Ribose-phosphate pyrophosphokinase 1_	prs1
Q8Y5Q1	-0.162762	0.599268	Q8Y5Q1_ Lmo2005 protein_	lmo2005
Q8Y9V0	-0.163424	0.631939	Q8Y9V0_ Lmo0420 protein_	lmo0420
Q8Y6S7	-0.165387	0.183785	Q8Y6S7_ Lmo1606 protein_	lmo1606
Q8Y7F1	-0.165528	0.927563	PNP_ Polyribonucleotide nucleotidyltransferase_	pnp
Q8Y8J0	-0.165577	0.234675	Q8Y8J0_ Lmo0911 protein_	lmo0911
Q8Y832	-0.166725	0.631045	TARI_ Ribitol-5-phosphate cytidylyltransferase_	tarI
Q8Y8H5	-0.167197	0.645782	SRTA_ Sortase A_	srtA
Q8Y6V3	-0.167447	0.699818	Q8Y6V3_ Lmo1578 protein_	lmo1578
Q9AGE6	-0.168686	0.84269	CH60_ 60 kDa chaperonin_	groL
P0A442	-0.169412	0.71483	PFLA_ Pyruvate formate-lyase-activating enzyme_	pflA
Q8Y3X6	-0.170669	0.469721	Y2703_ Nucleoid-associated protein lmo2703_	lmo2703
Q8Y6R4	-0.172511	0.714257	Q8Y6R4_ Lmo1620 protein_	lmo1620
Q8YAU9	-0.172779	0.442794	Q8YAU9_ AA3-600 quinol oxidase subunit I_	qoxB
Q8Y3X5	-0.17366	1.08769	Q8Y3X5_ DNA polymerase III subunit gamma/tau_	dnaX
Q8Y7L1	-0.174791	0.0222946	Q8Y7L1_ Lmo1266 protein_	lmo1266
Q8Y544	-0.177454	1.41153	Q8Y544_ Lmo2232 protein_	lmo2232
Q8Y4U2	-0.177792	0.722626	Q8Y4U2_ Pseudouridine-5-phosphate glycosidase_	psuG
Q8Y6K0	-0.178069	0.207542	Q8Y6K0_ Lmo1684 protein_	lmo1684
Q8Y5Y4	-0.178344	0.218064	Q8Y5Y4_ Lmo1919 protein_	lmo1919
Q8YAU3	-0.180421	0.40966	Q8YAU3_ Lmo0020 protein_	lmo0020
Q8Y6J9	-0.180588	0.734416	GSA2_ Glutamate-1-semialdehyde 2,1-aminomutase 2_	hemL2
Q8YAB9	-0.181143	0.430775	Q8YAB9_ tRNA-dihydrouridine synthase_	lmo0227
Q927M5	-0.18157	0.487598	RL30_ 50S ribosomal protein L30_	rpmD
Q8Y455	-0.181723	0.31826	ECFA2_ Energy-coupling factor transporter ATP-binding protein EcfA2_	ecfA2
Q8YAC8	-0.182321	0.299158	Q8YAC8_ Polyribonucleotide nucleotidyltransferase domain present_	lmo0218
Q8Y484	-0.183252	0.127329	Q8Y484_ Lmo2571 protein_	lmo2571
Q8Y4I0	-0.183684	0.943603	Q8Y4I0_ Lmo2460 protein_	lmo2460
Q8Y5E5	-0.18519	1.37352	Q8Y5E5_ Lmo2119 protein_	lmo2119
Q8YAM2	-0.187038	0.764636	Q8YAM2_ Lmo0096 protein_	lmo0096
Q8Y7V1	-0.188554	0.824539	ACKA2_ Acetate kinase 2_	ackA2
Q8Y4N0	-0.189021	0.823991	Q8Y4N0_ Lmo2406 protein_	lmo2406
Q8Y5X4	-0.190101	0.155312	NDK_ Nucleoside diphosphate kinase_	ndk
P58730	-0.192036	0.358487	MENE_ 2-succinylbenzoate--CoA ligase_	menE
Q8Y793	-0.192242	0.624259	CINA_ Putative competence-damage inducible protein_	cinA
Q8Y400	-0.192407	0.454213	Q8Y400_ Lmo2678 protein_	lmo2678
Q8YAV8	-0.194381	0.302106	RECF_ DNA replication and repair protein RecF_	recF
Q8Y7P0	-0.198086	0.376836	UVRC_ UvrABC system protein C_	uvrC
Q927Y2	-0.198346	1.49627	Q927Y2_ Ribosome hibernation promoting factor_	hpf
Q8YAD3	-0.200419	0.929981	RL25_ 50S ribosomal protein L25_	rplY
Q8Y741	-0.201535	0.276108	Q8Y741_ Lmo1481 protein_	lmo1481
Q8YA68	-0.203571	0.304442	Q8YA68_ Lmo0291 protein_	lmo0291
Q8Y6T2	-0.203663	1.9164	Q8Y6T2_ 3-deoxy-D-arabino-heptulosonate 7-phosphate synthase_	aroA
Q9S389	-0.204178	0.179177	DLTC_ D-alanyl carrier protein_	dltC
Q8YA56	-0.205598	0.523581	Q8YA56_ Lmo0305 protein_	lmo0305
Q8Y704	-0.208606	0.383707	Q8Y704_ Lmo1526 protein_	lmo1526
Q8YAV0	-0.209957	0.790694	Q8YAV0_ Quinol oxidase subunit 2_	qoxA
Q8Y7L9	-0.21157	1.38739	Q8Y7L9_ Lmo1255 protein_	lmo1255
Q8Y8V8	-0.212864	0.508542	Q8Y8V8_ Lmo0784 protein_	lmo0784
Q8Y3S5	-0.212971	1.38566	Q8Y3S5_ DNA topoisomerase 3_	topB
Q8Y874	-0.213644	0.394209	Q8Y874_ Lmo1043 protein_	lmo1043
Q8Y3V7	-0.214074	0.2331	Q8Y3V7_ Lmo2724 protein_	lmo2724
Q48762	-0.21605	0.730778	Y234_ Uncharacterized PIN and TRAM-domain containing protein Lmo0234_	lmo0234
Q8Y4W9	-0.221061	0.150027	Q8Y4W9_ Lmo2310 protein_	lmo2310
Q8Y411	-0.221159	0.0292398	Q8Y411_ Lmo2667 protein_	lmo2667
Q8Y6T1	-0.221765	1.643	Q8Y6T1_ Lmo1602 protein_	lmo1602
Q8Y5X8	-0.222236	1.7353	HIS8_ Histidinol-phosphate aminotransferase_	hisC
Q928R7	-0.223332	0.329187	Q928R7_ Lmo2366 protein_	lmo2366
Q8Y4B2	-0.223902	1.28272	GLYA_ Serine hydroxymethyltransferase_	glyA
Q8Y4R6	-0.225269	0.0268642	Q8Y4R6_ Lmo2368 protein_	lmo2368
Q8Y9H2	-0.233614	1.33528	Q8Y9H2_ Lmo0556 protein_	lmo0556
Q8Y6P8	-0.234035	1.31776	Q8Y6P8_ Lmo1636 protein_	lmo1636
Q8Y3T4	-0.235653	0.764159	SYS_ Serine--tRNA ligase_	serS
Q8Y5C6	-0.235908	0.437477	Q8Y5C6_ Lmo2139 protein_	lmo2139
Q8Y4B9	-0.236019	1.74883	ATPD_ ATP synthase subunit delta_	atpH
Q8Y7W1	-0.236056	0.574946	Q8Y7W1_ Lmo1158 protein_	lmo1158
Q8YA22	-0.236095	0.388045	Q8YA22_ Lmo0344 protein_	lmo0344
Q8Y835	-0.237848	0.77473	Q8Y835_ dTDP-glucose 4,6-dehydratase_	lmo1083
Q8Y9S1	-0.238285	0.254925	Q8Y9S1_ Lmo0452 protein_	lmo0452
Q8Y7V6	-0.239944	0.171566	Q8Y7V6_ Lmo1163 protein_	lmo1163
Q8Y577	-0.240826	0.785871	SYW_ Tryptophan--tRNA ligase_	trpS
Q8Y9J7	-0.241185	0.812574	Q8Y9J7_ Lmo0530 protein_	lmo0530
Q8Y4C4	-0.243769	0.968488	MURA1_ UDP-N-acetylglucosamine 1-carboxyvinyltransferase 1_	murA1
Q927L6	-0.244576	0.595282	RS17_ 30S ribosomal protein S17_	rpsQ
Q8Y8F1	-0.245005	0.397095	Q8Y8F1_ Lmo0953 protein_	lmo0953
Q8Y7Q1	-0.245626	1.94861	SYFB_ Phenylalanine--tRNA ligase beta subunit_	pheT
Q8Y707	-0.247571	1.1193	Q8Y707_ Lmo1521 protein_	lmo1521
Q8Y454	-0.248038	0.61629	ECFA1_ Energy-coupling factor transporter ATP-binding protein EcfA1_	ecfA1
Q8Y6Z1	-0.248229	0.228899	Q8Y6Z1_ Lmo1539 protein_	lmo1539
Q8Y6L1	-0.251887	2.33784	Q8Y6L1_ 1,4-dihydroxy-2-naphthoyl-CoA synthase_	menB
Q8Y8D0	-0.252802	0.810346	Q8Y8D0_ Branched-chain-amino-acid aminotransferase_	lmo0978
Q8Y715	-0.254448	1.01853	Q8Y715_ Lmo1511 protein_	lmo1511
Q92A74	-0.255591	0.53223	Q92A74_ Hup protein_	hup
Q8Y3P9	-0.255706	1.47783	CATA_ Catalase_	kat
Q8Y4X0	-0.255855	0.75901	Q8Y4X0_ Lmo2309 protein_	lmo2309
Q8Y4L5	-0.258648	0.467679	Q8Y4L5_ Lmo2422 protein_	lmo2422
Q8Y523	-0.263535	0.604564	Q8Y523_ Lmo2254 protein_	lmo2254
Q8Y963	-0.265023	0.535441	Q8Y963_ Lmo0670 protein_	lmo0670
Q8Y8V5	-0.26527	0.0343177	Q8Y8V5_ Lmo0787 protein_	lmo0787
Q8Y4B8	-0.265401	0.762365	ATPF_ ATP synthase subunit b_	atpF
Q8Y9K6	-0.267264	1.93824	Q8Y9K6_ Lmo0521 protein_	lmo0521
Q8Y629	-0.268528	1.44402	Q8Y629_ Lmo1871 protein_	lmo1871
Q8Y6Q5	-0.270636	0.47254	TRPF_ N-(5-phosphoribosyl)anthranilate isomerase_	trpF
Q8Y7B6	-0.271638	0.766089	BUK_ Probable butyrate kinase_	buk
Q48754	-0.272315	1.01905	TCSA_ CD4+ T-cell-stimulating antigen_	tcsA
Q8Y680	-0.272923	0.97275	RSGA2_ Small ribosomal subunit biogenesis GTPase RsgA 2_	rsgA2
Q8Y5Y7	-0.27368	0.336557	Q8Y5Y7_ Lmo1916 protein_	lmo1916
Q8Y405	-0.273945	0.553723	Q8Y405_ Lmo2673 protein_	lmo2673
Q8Y5F6	-0.275571	0.0319149	Q8Y5F6_ Lmo2108 protein_	lmo2108
Q8Y3W5	-0.279791	0.629868	Y2714_ Cell wall protein Lmo2714_	lmo2714
Q8YA21	-0.280362	0.36274	Q8YA21_ Lmo0345 protein_	lmo0345
Q8Y8T1	-0.283934	2.30871	Q8Y8T1_ Lmo0813 protein_	lmo0813
Q8Y563	-0.284731	1.72028	Q8Y563_ Lmo2213 protein_	lmo2213
Q8Y6Q3	-0.288336	0.535482	TRPD_ Anthranilate phosphoribosyltransferase_	trpD
Q8Y4W4	-0.288935	0.692791	Q8Y4W4_ Lmo2315 protein_	lmo2315
Q8Y7I0	-0.293194	1.3963	Q8Y7I0_ Glutamine synthetase_	glnA
Q8Y9F4	-0.293649	0.655729	Q8Y9F4_ Lmo0574 protein_	lmo0574
Q8Y9P2	-0.295942	0.383372	RLMN_ Probable dual-specificity RNA methyltransferase RlmN_	rlmN
Q8Y864	-0.297312	1.23447	Q8Y864_ PdhB protein_	PdhB
Q8Y990	-0.298227	1.04257	Q8Y990_ Transaldolase_	fsa_like
Q8Y7P7	-0.299184	1.28493	Q8Y7P7_ Lmo1226 protein_	lmo1226
Q8YA67	-0.301498	0.825934	Q8YA67_ Lmo0292 protein_	lmo0292
Q8Y5F3	-0.303368	1.28757	Q8Y5F3_ Lmo2111 protein_	lmo2111
Q8Y9J8	-0.305772	1.53062	Q8Y9J8_ Lmo0529 protein_	lmo0529
Q8Y9A6	-0.312675	0.437035	Q8Y9A6_ Lmo0626 protein_	lmo0626
Q8Y5V1	-0.316283	1.15187	DEOB_ Phosphopentomutase_	deoB
Q8Y9Q2	-0.323568	1.89274	Q8Y9Q2_ Lmo0471 protein_	lmo0471
Q8Y7C9	-0.323975	1.77519	Q8Y7C9_ Lmo1354 protein_	lmo1354
Q8Y560	-0.325894	0.931742	Q8Y560_ Lmo2216 protein_	lmo2216
Q7AP92	-0.328304	0.690562	Q7AP92_ Lmo0119 protein_	lmo0119
Q8Y837	-0.330934	1.46066	Q8Y837_ Glucose-1-phosphate thymidylyltransferase_	lmo1081
Q8Y5A3	-0.332419	1.02742	Q8Y5A3_ Lmo2166 protein_	lmo2166
Q8Y491	-0.334321	0.743628	Y2564_ Probable tautomerase lmo2564_	lmo2564
Q8YAG4	-0.336711	1.35902	Q8YAG4_ Lmo0162 protein_	lmo0162
Q8Y5J6	-0.337108	0.28245	MSCL_ Large-conductance mechanosensitive channel_	mscL
Q8Y9J3	-0.340146	1.2659	Y534_ UPF0210 protein lmo0534_	lmo0534
Q8Y6E9	-0.342151	0.67364	Q8Y6E9_ Lmo1738 protein_	lmo1738
P66484	-0.343768	0.906598	RS19_ 30S ribosomal protein S19_	rpsS
Q8Y8G2	-0.344366	0.48026	Q8Y8G2_ Lmo0942 protein_	lmo0942
Q8Y8C9	-0.344622	1.1324	Q8Y8C9_ Lmo0979 protein_	lmo0979
Q8Y663	-0.345926	0.693484	PYRC_ Dihydroorotase_	pyrC
Q8Y5G4	-0.348389	0.0252897	Q8Y5G4_ Lmo2099 protein_	lmo2099
Q8Y4P9	-0.349074	1.89147	Q8Y4P9_ Lmo2386 protein_	lmo2386
Q8YA79	-0.349749	1.06873	Q8YA79_ Anaerobic ribonucleoside-triphosphate reductase-activating protein_	lmo0280
P0DJP1	-0.351573	1.02453	RS21_ 30S ribosomal protein S21_	rpsU
Q8Y580	-0.352079	0.41418	Q8Y580_ Lmo2194 protein_	lmo2194
Q8Y4K2	-0.35822	1.30201	Q8Y4K2_ Lmo2436 protein_	lmo2436
Q8Y9F0	-0.358816	0.67458	Q8Y9F0_ Lmo0579 protein_	lmo0579
Q8Y875	-0.359386	1.05812	Q8Y875_ Lmo1042 protein_	lmo1042
P0A491	-0.360065	0.467134	RL35_ 50S ribosomal protein L35_	rpmI
Q8YAD4	-0.361962	2.06706	GLMU_ Bifunctional protein GlmU_	glmU
Q8Y7Q2	-0.363249	2.19787	SYFA_ Phenylalanine--tRNA ligase alpha subunit_	pheS
Q8Y6Q1	-0.363557	0.616167	Q8Y6Q1_ Anthranilate synthase component 1_	trpE
Q8Y621	-0.363824	0.692495	Q8Y621_ Lmo1881 protein_	lmo1881
Q8Y9S2	-0.363918	1.2931	Q8Y9S2_ Lmo0451 protein_	lmo0451
Q8Y862	-0.364996	1.28634	Q8Y862_ Dihydrolipoyl dehydrogenase_	PdhD
Q8Y730	-0.365092	1.70381	Q8Y730_ Lmo1493 protein_	lmo1493
Q8Y4X1	-0.365955	0.934564	SSB2_ Single-stranded DNA-binding protein 2_	ssb2
Q8Y6J3	-0.369327	0.668388	Q8Y6J3_ Deoxyuridine 5-triphosphate nucleotidohydrolase_	lmo1691
Q8Y833	-0.370978	1.04984	Q8Y833_ Lmo1085 protein_	lmo1085
Q8Y6X2	-0.374109	1.9459	SYT_ Threonine--tRNA ligase_	thrS
Q8Y781	-0.374957	1.07035	Q8Y781_ Lmo1415 protein_	lmo1415
Q8YA94	-0.376876	1.33246	Q8YA94_ Lmo0261 protein_	lmo0261
Q7AP59	-0.377811	0.993961	Q7AP59_ Lmo1601 protein_	lmo1601
Q8Y7E9	-0.378455	1.55258	Q8Y7E9_ Lmo1333 protein_	lmo1333
Q8Y504	-0.379082	0.435496	Q8Y504_ Protein gp29 [Bacteriophage A118]_	lmo2274
Q8Y6I1	-0.380886	2.05267	Y1703_ Uncharacterized RNA methyltransferase lmo1703_	lmo1703
Q8Y8U8	-0.388251	1.53354	Q8Y8U8_ Lmo0794 protein_	lmo0794
Q8Y633	-0.388681	1.63961	Q8Y633_ Pyruvate, phosphate dikinase_	lmo1867
Q8Y8X9	-0.389172	1.10592	Q8Y8X9_ Lmo0763 protein_	lmo0763
Q7AP93	-0.393213	2.06912	Q7AP93_ Antigen A_	lmaA
Q8Y859	-0.395277	2.64341	Q8Y859_ Lmo1059 protein_	lmo1059
Q8Y4G8	-0.395905	1.751	Q8Y4G8_ Lmo2475 protein_	lmo2475
Q8Y5X0	-0.396344	2.26477	Q8Y5X0_ Lmo1935 protein_	lmo1935
Q8Y6B1	-0.398143	2.96701	PEPT_ Peptidase T_	pepT
Q8Y8H4	-0.399179	0.995527	Q8Y8H4_ Lmo0930 protein_	lmo0930
Q8YA88	-0.40693	1.24568	Q8YA88_ Lmo0271 protein_	lmo0271
Q8Y6Z2	-0.408449	2.38799	GLPK_ Glycerol kinase_	glpK
P0A3L1	-0.408932	1.85868	IF3_ Translation initiation factor IF-3_	infC
Q8Y865	-0.409931	1.89915	Q8Y865_ PdhA protein_	pdhA
P33380	-0.410741	2.11849	LDH1_ L-lactate dehydrogenase 1_	ldh1
Q8Y964	-0.412329	1.26216	Q8Y964_ Lmo0669 protein_	lmo0669
Q8Y836	-0.413108	1.03407	Q8Y836_ dTDP-4-dehydrorhamnose 3,5-epimerase_	lmo1082
Q8Y564	-0.41355	2.93525	DCUP_ Uroporphyrinogen decarboxylase_	hemE
Q8Y4K1	-0.413892	1.33491	Q8Y4K1_ Lmo2437 protein_	lmo2437
Q8Y9K3	-0.418288	1.85371	Q8Y9K3_ Lmo0524 protein_	lmo0524
Q8Y4S3	-0.421269	0.986519	Q8Y4S3_ Lmo2359 protein_	lmo2359
Q8Y870	-0.422383	0.359989	MOAA_ GTP 3,8-cyclase_	moaA
P66290	-0.425766	0.0410661	RL36_ 50S ribosomal protein L36_	rpmJ
Q8YAT6	-0.426587	1.10066	Q8YAT6_ Lmo0027 protein_	lmo0027
Q8Y3V1	-0.434509	0.970843	Q8Y3V1_ Lmo2730 protein_	lmo2730
Q8Y4W1	-0.434517	2.10817	Q8Y4W1_ Lmo2318 protein_	lmo2318
Q8Y980	-0.43516	0.591625	Q8Y980_ Lmo0653 protein_	lmo0653
Q8Y5Y8	-0.435901	1.40442	Q8Y5Y8_ Lmo1915 protein_	lmo1915
Q8Y3Y3	-0.436964	2.29791	Q8Y3Y3_ Lmo2696 protein_	lmo2696
Q8Y863	-0.437457	2.1557	Q8Y863_ Dihydrolipoamide acetyltransferase component of pyruvate dehydrogenase complex_	pdhC
Q8Y8V9	-0.44271	1.36116	Q8Y8V9_ Lmo0783 protein_	lmo0783
Q8Y7A7	-0.446179	0.849437	ACYP_ Acylphosphatase_	acyP
Q8YAE9	-0.449195	0.0546956	Q8YAE9_ Lmo0181 protein_	lmo0181
Q8YA57	-0.449737	0.816301	Q8YA57_ Lmo0304 protein_	lmo0304
Q92EH3	-0.449753	1.74889	HDOX_ Heme-degrading monooxygenase_	isdG
Q8Y7W8	-0.451947	0.785259	Q8Y7W8_ Lmo1151 protein_	lmo1151
Q8Y4R4	-0.454928	1.23353	Q8Y4R4_ Lmo2370 protein_	lmo2370
Q8Y7D5	-0.45949	1.53696	GCST_ Aminomethyltransferase_	gcvT
Q9RGX0	-0.464084	0.748712	SPX_ Regulatory protein Spx_	spxA
Q929P4	-0.466402	0.37692	Q929P4_ Maltodextrin-binding protein_	lmo2125
Q8Y9H0	-0.468494	1.12955	Q8Y9H0_ Lmo0558 protein_	lmo0558
Q8Y6B9	-0.469196	2.76499	PUR7_ Phosphoribosylaminoimidazole-succinocarboxamide synthase_	purC
Q8Y6S4	-0.469263	1.20239	Q8Y6S4_ Lmo1609 protein_	lmo1609
Q8Y407	-0.471804	2.68699	Q8Y407_ Lmo2671 protein_	lmo2671
Q8YA95	-0.475436	1.23155	Q8YA95_ Lmo0260 protein_	lmo0260
Q8Y8U6	-0.479971	1.42396	Q8Y8U6_ Lmo0796 protein_	lmo0796
Q8Y498	-0.481527	2.50632	Q8Y498_ FbaA protein_	fbaA
Q8Y669	-0.483102	1.13282	Q8Y669_ Lmo1830 protein_	lmo1830
P66144	-0.483201	1.10711	RL28_ 50S ribosomal protein L28_	rpmB
Q8Y602	-0.484765	0.929504	PANC_ Pantothenate synthetase_	panC
Q8Y7V4	-0.490804	0.686893	Q8Y7V4_ Lmo1165 protein_	lmo1165
Q8Y860	-0.494398	1.06455	Q8Y860_ Lmo1057 protein_	lmo1057
Q8Y495	-0.496404	3.11209	PYRG_ CTP synthase_	pyrG
Q8Y6B3	-0.498728	0.390537	Q8Y6B3_ Lmo1778 protein_	lmo1778
Q8Y6Q7	-0.499044	1.04373	TRPA_ Tryptophan synthase alpha chain_	trpA
Q8Y486	-0.500796	0.798608	Q8Y486_ Lmo2569 protein_	lmo2569
Q8Y6B8	-0.506185	1.65308	Q8Y6B8_ Adenylosuccinate lyase_	purB
Q8Y8V4	-0.509192	0.908827	Q8Y8V4_ Lmo0788 protein_	lmo0788
Q8Y3S6	-0.512804	1.55994	Q8Y3S6_ Lmo2755 protein_	lmo2755
Q8Y624	-0.517993	0.684101	FTHS_ Formate--tetrahydrofolate ligase_	fhs
Q8Y8J3	-0.519865	2.30921	Q8Y8J3_ Lmo0908 protein_	lmo0908
Q8Y6G1	-0.523122	2.84759	Q8Y6G1_ Lmo1726 protein_	lmo1726
Q8Y5G0	-0.525364	2.67395	Q8Y5G0_ Pta protein_	pta
Q8YAR4	-0.526841	1.34675	Q8YAR4_ Lmo0051 protein_	lmo0051
Q8Y8C6	-0.527243	3.44402	Q8Y8C6_ Lmo0982 protein_	lmo0982
Q8Y4U1	-0.529709	1.28212	Q8Y4U1_ Lmo2341 protein_	lmo2341
Q8Y8H0	-0.531278	1.97089	QUEG_ Epoxyqueuosine reductase_	queG
Q8Y9S8	-0.537498	1.61248	Q8Y9S8_ Lmo0445 protein_	lmo0445
Q8YAC0	-0.53797	0.965577	Q8YAC0_ FolK protein_	folK
Q8Y7B5	-0.539175	0.560511	Q8Y7B5_ Dihydrolipoyl dehydrogenase_	lmo1371
Q8Y3X9	-0.541024	1.53945	Q8Y3X9_ Lmo2700 protein_	lmo2700
Q8Y4Y0	-0.54579	2.19077	Q8Y4Y0_ Putative portal protein [Bacteriophage A118]_	lmo2299
Q8Y6L7	-0.546965	1.59477	Q8Y6L7_ Lmo1667 protein_	lmo1667
Q7AP78	-0.54831	2.76759	Q7AP78_ Protein DltD_	dltD
Q8YA83	-0.551802	1.29595	Q8YA83_ Lmo0276 protein_	lmo0276
Q926Q9	-0.551811	0.496837	Q926Q9_ Lmo2850 protein_	lmo2850
Q8Y3Y2	-0.552548	0.695089	Q8Y3Y2_ Lmo2697 protein_	lmo2697
Q8Y4Z9	-0.555605	1.47778	Q8Y4Z9_ Protein gp23 [Bacteriophage A118]_	lmo2280
Q8Y8Q2	-0.557775	2.10386	Q8Y8Q2_ Lmo0844 protein_	lmo0844
Q8Y7V9	-0.559864	0.896976	Q8Y7V9_ Phosphate propanoyltransferase_	lmo1160
Q8YAF6	-0.560011	4.27114	Q8YAF6_ Lmo0170 protein_	lmo0170
Q8Y6S9	-0.562182	1.65131	Q8Y6S9_ Lmo1604 protein_	lmo1604
Q8YAM0	-0.563852	1.59642	Q8YAM0_ Lmo0098 protein_	lmo0098
Q8Y664	-0.564588	1.20961	CARA_ Carbamoyl-phosphate synthase small chain_	carA
Q8Y9J0	-0.565069	1.38772	Q8Y9J0_ Lmo0538 protein_	lmo0538
Q8Y8R6	-0.565436	2.8857	Q8Y8R6_ Pyruvate-flavodoxin oxidoreductase_	nifJ
Q8Y705	-0.567852	0.439991	Q8Y705_ Lmo1525 protein_	lmo1525
Q8Y6K9	-0.570063	2.69897	MEND_ 2-succinyl-5-enolpyruvyl-6-hydroxy-3-cyclohexene-1-carboxylate synthase_	menD
O69192	-0.572068	1.56745	PEPC_ Aminopeptidase C_	pepC
Q8YAR1	-0.574643	3.12934	PURA_ Adenylosuccinate synthetase_	purA
Q8YAG3	-0.574712	1.46767	Q8YAG3_ Lmo0163 protein_	lmo0163
Q8Y3U6	-0.576707	0.0571391	Q8Y3U6_ Sucrose phosphorylase_	lmo2735
Q8Y6V1	-0.577415	2.82436	Q8Y6V1_ Universal stress protein_	lmo1580
Q8YAJ4	-0.577807	1.4568	Q8YAJ4_ Lmo0131 protein_	lmo0131
Q8Y476	-0.578335	1.21394	Q8Y476_ Lmo2579 protein_	lmo2579
Q7AP51	-0.580853	1.59682	Q7AP51_ L-alanoyl-D-glutamate peptidase_	lysA
Q8Y427	-0.584267	0.0735811	Q8Y427_ Lmo2648 protein_	lmo2648
Q8Y6P7	-0.585745	0.979057	Q8Y6P7_ Lmo1637 protein_	lmo1637
Q8YAK2	-0.586023	1.43523	Q8YAK2_ Lmo0122 protein_	lmo0122
Q8YAN3	-0.58603	1.87697	Q8YAN3_ Lmo0084 protein_	lmo0084
Q8Y3Y5	-0.588363	1.21305	Q8Y3Y5_ Lmo2694 protein_	lmo2694
Q8YAJ3	-0.588717	2.75433	Q8YAJ3_ Lmo0132 protein_	lmo0132
Q8Y8G1	-0.596355	0.648629	DPS_ DNA protection during starvation protein_	dps
Q8Y7L7	-0.596664	1.51505	Q8Y7L7_ Lmo1258 protein_	lmo1258
Q8Y667	-0.600121	1.07207	PYRDB_ Dihydroorotate dehydrogenase B (NAD(+)), catalytic subunit_	pyrD
Q8Y435	-0.601734	2.29634	Q8Y435_ Lmo2638 protein_	lmo2638
Q8Y4V4	-0.601836	2.01787	Q8Y4V4_ Lmo2326 protein_	lmo2326
Q7AP65	-0.60461	2.50615	Q7AP65_ OpuCA protein_	opuCA
Q8Y6L8	-0.6054	1.61086	Q8Y6L8_ Peptidoglycan linked protein (LPxTG)_	lmo1666
Q8Y717	-0.609794	1.57236	Q8Y717_ ATP-dependent RecD-like DNA helicase_	recD2
Q8Y9Z0	-0.612503	0.85271	Q8Y9Z0_ Lmo0377 protein_	lmo0377
Q8Y7W5	-0.612967	1.42275	Q8Y7W5_ Lmo1154 protein_	lmo1154
Q8Y7V3	-0.615145	1.4197	Q8Y7V3_ Lmo1166 protein_	lmo1166
Q8YA12	-0.626776	2.34979	Q8YA12_ Lmo0354 protein_	lmo0354
Q8Y985	-0.627963	1.24969	Q8Y985_ Lmo0648 protein_	lmo0648
Q8Y5F0	-0.631027	2.0061	Q8Y5F0_ Lmo2114 protein_	lmo2114
Q8Y4V2	-0.634611	1.44525	Q8Y4V2_ Lmo2328 protein_	lmo2328
Q8Y417	-0.634619	1.56981	Q8Y417_ Transketolase_	lmo2660
Q8Y666	-0.637669	2.2463	PYRK_ Dihydroorotate dehydrogenase B (NAD(+)), electron transfer subunit_	pyrK
Q8Y7W7	-0.638867	1.23596	Q8Y7W7_ Lmo1152 protein_	lmo1152
Q8Y4D2	-0.643252	2.86611	Q8Y4D2_ Lmo2518 protein_	lmo2518
Q8Y7W4	-0.65026	1.76082	Q8Y7W4_ Lmo1155 protein_	lmo1155
Q7AP85	-0.657901	2.5014	Q7AP85_ Lmo0265 protein_	lmo0265
Q8Y4Z6	-0.658455	1.9914	Q8Y4Z6_ Protein gp20 [Bacteriophage A118]_	lmo2283
Q8Y6Q4	-0.671162	1.25248	TRPC_ Indole-3-glycerol phosphate synthase_	trpC
Q8Y9I9	-0.671572	2.95528	LACD_ Tagatose 1,6-diphosphate aldolase_	lacD
Q8Y7L6	-0.673387	2.74665	Q8Y7L6_ Lmo1261 protein_	lmo1261
Q7AP66	-0.679469	1.44137	Q7AP66_ OpuCB protein_	opuCB
Q8Y7D3	-0.682053	3.59008	GCSPB_ Probable glycine dehydrogenase (decarboxylating) subunit 2_	gcvPB
Q8Y8E8	-0.683179	3.05781	Q8Y8E8_ Lmo0956 protein_	lmo0956
Q8Y8W6	-0.683276	1.40551	Q8Y8W6_ Lmo0776 protein_	lmo0776
Q8Y4P4	-0.683806	2.03321	Q8Y4P4_ Lmo2391 protein_	lmo2391
Q8Y3U8	-0.685424	1.45096	Q8Y3U8_ Lmo2733 protein_	lmo2733
Q8Y6C6	-0.687642	2.38403	PUR2_ Phosphoribosylamine--glycine ligase_	purD
Q8Y4W8	-0.688041	0.478299	Q8Y4W8_ Lmo2311 protein_	lmo2311
Q8Y6C3	-0.691627	1.58701	PUR5_ Phosphoribosylformylglycinamidine cyclo-ligase_	purM
Q8Y9F8	-0.702317	1.48942	Q8Y9F8_ HisJ protein_	hisJ
Q927C3	-0.709321	1.09293	Q927C3_ CydA protein_	cydA
Q8Y3I7	-0.716512	2.88278	RHAA_ L-rhamnose isomerase_	rhaA
Q8Y4W7	-0.717527	1.99791	Q8Y4W7_ Lmo2312 protein_	lmo2312
Q8YAJ1	-0.722177	3.17484	Q8YAJ1_ Lmo0134 protein_	lmo0134
Q8Y7D4	-0.724881	2.28939	GCSPA_ Probable glycine dehydrogenase (decarboxylating) subunit 1_	gcvPA
Q8Y8H6	-0.724985	2.00311	Q8Y8H6_ Lmo0927 protein_	lmo0927
Q8Y4V6	-0.725352	2.81966	Q8Y4V6_ Lmo2324 protein_	lmo2324
Q8Y9H1	-0.726155	2.71203	Q8Y9H1_ Lmo0557 protein_	lmo0557
Q8Y665	-0.73058	3.38588	CARB_ Carbamoyl-phosphate synthase large chain_	carB
Q8Y9N5	-0.731655	2.05422	AROE_ Shikimate dehydrogenase (NADP(+))_	aroE
Q8Y4H8	-0.752798	2.90468	Q8Y4H8_ Lmo2463 protein_	lmo2463
Q8Y876	-0.754762	2.15767	Q8Y876_ Lmo1041 protein_	lmo1041
Q8YAR5	-0.764423	2.03176	Q8YAR5_ Lmo0050 protein_	lmo0050
Q7AP49	-0.767751	2.13964	Q7AP49_ Peptidoglycan lytic protein P45_	spl
P22262	-0.768225	3.39448	PRFA_ Listeriolysin regulatory protein_	prfA
Q8Y470	-0.770899	1.81354	Q8Y470_ Lmo2585 protein_	lmo2585
Q8Y4V3	-0.800626	1.49565	Q8Y4V3_ Lmo2327 protein_	lmo2327
Q8Y9A7	-0.802772	1.98028	Q8Y9A7_ Lmo0625 protein_	lmo0625
Q8Y4Y2	-0.811281	3.79069	Q8Y4Y2_ Putative scaffolding protein [Bacteriophage A118]_	lmo2297
Q8Y9H4	-0.811349	4.02465	Q8Y9H4_ Lmo0554 protein_	lmo0554
Q8Y8I9	-0.832364	2.93302	Q8Y8I9_ Aldehyde dehydrogenase_	lmo0913
Q92AN7	-0.833183	1.77308	Q92AN7_ Phosphoribosylformylglycinamidine synthase subunit PurS_	purS
Q8Y4Y8	-0.834137	2.83864	Q8Y4Y8_ Major tail shaft protein [Bacteriophage A118]_	lmo2291
Q8Y4I2	-0.844077	2.90777	PGK_ Phosphoglycerate kinase_	pgk
Q8Y7W6	-0.846505	2.42274	Q8Y7W6_ Lmo1153 protein_	lmo1153
Q8Y6C5	-0.852135	3.0164	PUR9_ Bifunctional purine biosynthesis protein PurH_	purH
Q8Y4I4	-0.854691	3.03657	GPMI_ 2,3-bisphosphoglycerate-independent phosphoglycerate mutase_	gpmI
Q8Y801	-0.857401	3.46969	Q8Y801_ Lmo1118 protein_	lmo1118
Q8Y557	-0.858087	2.43239	PRSA2_ Foldase protein PrsA 2_	prsA2
Q8Y6W1	-0.869651	4.09354	Q8Y6W1_ Pyruvate kinase_	pykA
Q8Y6Q6	-0.887442	3.21414	TRPB_ Tryptophan synthase beta chain_	trpB
Q8YAS0	-0.888092	2.17427	ARCA_ Arginine deiminase_	arcA
Q8Y4I3	-0.888399	1.94606	TPIS1_ Triosephosphate isomerase 1_	tpiA1
Q8Y8W1	-0.892946	1.54231	Q8Y8W1_ Lmo0781 protein_	lmo0781
P58414	-0.893851	1.21946	CADA_ Probable cadmium-transporting ATPase_	cadA
Q8Y5E9	-0.893907	2.26108	Q8Y5E9_ Lmo2115 protein_	lmo2115
Q8Y4Y3	-0.895615	3.765	Q8Y4Y3_ Lmo2296 protein_	lmo2296
Q8Y4Z0	-0.909888	2.23439	Q8Y4Z0_ Protein gp14 [Bacteriophage A118]_	lmo2289
P64074	-0.911302	3.25019	ENO_ Enolase_	eno
Q929L4	-0.9323	1.42383	Y2158_ UPF0337 protein lmo2158_	lmo2158
Q8Y6B7	-0.935769	3.83145	Q8Y6B7_ N5-carboxyaminoimidazole ribonucleotide synthase_	purK
Q7AP94	-0.943111	3.08125	Q7AP94_ Antigen B_	lmaB
Q8Y5B0	-0.945555	2.10715	Q8Y5B0_ SepA protein_	sepA
Q7AP67	-0.953416	2.71506	Q7AP67_ OpuCC protein_	opuCC
Q8Y601	-0.953612	2.76019	PANB_ 3-methyl-2-oxobutanoate hydroxymethyltransferase_	panB
Q8Y7N3	-0.963668	4.65016	Q8Y7N3_ Lmo1241 protein_	lmo1241
Q8Y920	-0.969349	3.41004	Q8Y920_ Lmo0722 protein_	lmo0722
Q8Y496	-0.973429	3.07165	Q8Y496_ Autolysin, amidase_	ami
Q8Y786	-0.985097	4.33498	Q8Y786_ Pyruvate formate-lyase_	pflB
Q8Y9V5	-0.996158	4.36829	Q8Y9V5_ Lmo0415 protein_	lmo0415
Q8Y4K4	-1.01116	2.64734	DCEC_ Probable glutamate decarboxylase gamma_	lmo2434
Q8Y4I5	-1.02132	1.60768	Q8Y4I5_ Lmo2454 protein_	lmo2454
Q8Y4W0	-1.03113	2.55241	Q8Y4W0_ Lmo2319 protein_	lmo2319
Q8Y4Z3	-1.03999	2.63294	Q8Y4Z3_ Protein gp17 [Bacteriophage A118]_	lmo2286
Q8Y6C2	-1.06206	2.73081	Q8Y6C2_ Amidophosphoribosyltransferase_	purF
Q8Y6C1	-1.07353	4.36022	PURL_ Phosphoribosylformylglycinamidine synthase subunit PurL_	purL
Q8Y6B6	-1.08587	1.48629	Q8Y6B6_ N5-carboxyaminoimidazole ribonucleotide mutase_	purE
Q8Y9C3	-1.09766	0.997408	Q8Y9C3_ Lmo0609 protein_	lmo0609
Q8Y4W2	-1.12722	5.18181	Q8Y4W2_ Lmo2317 protein_	lmo2317
Q8YAU5	-1.14074	0.163996	Q8YAU5_ Beta-glucosidase_	lmo0018
Q8YA80	-1.1548	2.82492	Q8YA80_ Lmo0279 protein_	lmo0279
Q8Y4I1	-1.15635	3.75702	Q8Y4I1_ Glyceraldehyde-3-phosphate dehydrogenase_	gap
Q8YA11	-1.17239	2.02192	Q8YA11_ Lmo0355 protein_	lmo0355
Q8Y3I6	-1.21669	1.26737	RHAB_ Rhamnulokinase_	rhaB
Q8Y662	-1.22813	3.89531	PYRB_ Aspartate carbamoyltransferase_	pyrB
Q8Y6C0	-1.25355	3.58573	PURQ_ Phosphoribosylformylglycinamidine synthase subunit PurQ_	purQ
Q8Y4Z2	-1.2571	2.40505	Q8Y4Z2_ Putative tape-measure [Bacteriophage A118]_	lmo2287
Q8Y4Z5	-1.26709	3.10365	Q8Y4Z5_ Protein gp19 [Bacteriophage A118]_	lmo2284
Q8Y3Y4	-1.27861	2.23882	Q8Y3Y4_ Lmo2695 protein_	lmo2695
Q8YAJ6	-1.29313	2.72211	Q8YAJ6_ Lmo0129 protein_	lmo0129
Q8Y6J8	-1.29329	0.294177	Q8Y6J8_ Lmo1686 protein_	lmo1686
Q8Y8W0	-1.2976	2.39219	Q8Y8W0_ Lmo0782 protein_	lmo0782
Q8Y6W8	-1.33008	0.427243	COAE_ Dephospho-CoA kinase_	coaE
Q8Y6F4	-1.34513	3.53293	Q8Y6F4_ Lmo1733 protein_	lmo1733
Q8Y5Y6	-1.35387	4.28386	Q8Y5Y6_ PflA protein_	pflA
Q8Y768	-1.35679	3.38165	Q8Y768_ Lmo1433 protein_	lmo1433
Q8Y5H7	-1.36149	0.427243	Q8Y5H7_ Putative peptidoglycan bound protein (LPXTG motif)_	lmo2085
Q8Y9F6	-1.36819	0.280245	Q8Y9F6_ Lmo0572 protein_	lmo0572
Q8Y4W3	-1.38909	2.17617	Q8Y4W3_ Lmo2316 protein_	lmo2316
Q8Y790	-1.40022	2.17537	Q8Y790_ Lmo1402 protein_	lmo1402
Q8Y842	-1.42431	3.4494	Q8Y842_ Lmo1076 protein_	lmo1076
Q92EC0	-1.45856	4.40929	Q92EC0_ Lmo0536 protein_	lmo0536
P58702	-1.46323	0.250511	Y128_ Uncharacterized protein Lmo0128_	lmo0128
Q8Y8F9	-1.49142	0.427243	Q8Y8F9_ Lmo0945 protein_	lmo0945
Q8Y6C4	-1.50753	4.24962	Q8Y6C4_ Phosphoribosylglycinamide formyltransferase_	purN
Q8Y6Q0	-1.53029	3.81421	Q8Y6Q0_ Aldehyde-alcohol dehydrogenase_	lmo1634
Q8Y949	-1.53341	0.761535	Q8Y949_ Lmo0688 protein_	lmo0688
Q8Y3P0	-1.5423	0.427243	Q8Y3P0_ Lmo2795 protein_	lmo2795
Q8Y4Y9	-1.54682	2.63971	Q8Y4Y9_ Portein gp13 [Bacteriophage A118]_	lmo2290
Q8Y6F3	-1.58182	1.81026	Q8Y6F3_ Lmo1734 protein_	lmo1734
Q8Y5J3	-1.60986	3.3658	Q8Y5J3_ Lmo2067 protein_	lmo2067
Q8Y923	-1.61488	0.35298	Q8Y923_ Lmo0719 protein_	lmo0719
Q8YAJ7	-1.61869	4.37153	Q8YAJ7_ Lmo0127 protein_	lmo0127
Q8YAK7	-1.62883	0.427243	Q8YAK7_ Lmo0111 protein_	lmo0111
Q8Y8B9	-1.63894	0.270924	Q8Y8B9_ Lmo0989 protein_	lmo0989
P33379	-1.65336	2.59934	ACTA_ Actin assembly-inducing protein_	actA
Q8Y4J9	-1.67231	0.427243	Q8Y4J9_ Lmo2439 protein_	lmo2439
Q8Y4W5	-1.67548	0.427243	Q8Y4W5_ Lmo2314 protein_	lmo2314
Q8Y652	-1.69504	0.427243	MNTC_ Manganese transport system membrane protein MntC_	mntC
Q8Y5D2	-1.71106	0.427243	Q8Y5D2_ Lmo2133 protein_	lmo2133
Q8Y5Z9	-1.71938	0.427243	Q8Y5Z9_ Bifunctional ligase/repressor BirA_	birA
Q8Y9J2	-1.73462	0.382381	Q8Y9J2_ Lmo0535 protein_	lmo0535
Q8YAH2	-1.7374	0.427243	Q8YAH2_ Lmo0154 protein_	lmo0154
P60073	-1.74022	0.427243	Y496_ UPF0291 protein lmo0496_	lmo0496
Q8Y439	-1.75393	0.412206	Q8Y439_ Energy-coupling factor transporter transmembrane protein EcfT_	ecfT
Q8Y5X2	-1.7599	0.389709	Q8Y5X2_ Lmo1932 protein_	lmo1932
Q8Y891	-1.76015	0.438015	Q8Y891_ Lmo1024 protein_	lmo1024
Q8Y3Y8	-1.7624	3.22424	Q8Y3Y8_ Lmo2691 protein_	lmo2691
Q8YAK0	-1.78342	2.49962	Q8YAK0_ Lmo0124 protein_	lmo0124
Q8Y410	-1.79162	0.427243	Q8Y410_ Lmo2668 protein_	lmo2668
Q8Y8R8	-1.80194	0.290846	Q8Y8R8_ Lmo0826 protein_	lmo0826
Q8Y4X6	-1.80955	0.427243	Q8Y4X6_ Protein gp66 [Bacteriophage A118]_	lmo2303
Q8Y8D2	-1.81238	0.256671	Q8Y8D2_ Lmo0976 protein_	lmo0976
Q8Y628	-1.81296	0.427243	Q8Y628_ Lmo1872 protein_	lmo1872
Q8Y7M1	-1.82795	0.427243	Q8Y7M1_ Lmo1253 protein_	lmo1253
Q8Y412	-1.8353	0.427243	Q8Y412_ Lmo2665 protein_	lmo2665
Q8Y414	-1.86405	0.406113	Q8Y414_ Lmo2663 protein_	lmo2663
Q8YAJ9	-1.88004	3.10188	Q8YAJ9_ Lmo0125 protein_	lmo0125
Q8Y6I6	-1.8992	0.427243	Q8Y6I6_ Lmo1698 protein_	lmo1698
Q8Y7R2	-1.89981	5.15657	Q8Y7R2_ Lmo1209 protein_	lmo1209
Q8Y5R2	-1.90144	0.427243	Q8Y5R2_ Lmo1994 protein_	lmo1994
Q92DA4	-1.90984	0.247871	Q92DA4_ Lmo0912 protein_	lmo0912
Q8Y5M3	-1.92891	0.342303	DIVIB_ Cell division protein DivIB_	divIB
Q8YAL8	-1.95113	0.31123	Q8YAL8_ Lmo0100 protein_	lmo0100
Q8Y799	-1.97213	0.427243	Q8Y799_ Lmo1391 protein_	lmo1391
Q8Y3Z7	-1.9934	0.427243	KDPB_ Potassium-transporting ATPase ATP-binding subunit_	kdpB
Q8Y4M5	-2.00845	0.272289	Q8Y4M5_ Lmo2412 protein_	lmo2412
Q8Y3X8	-2.00866	0.319696	Q8Y3X8_ Lmo2701 protein_	lmo2701
Q8Y6A3	-2.02562	0.350361	TRMD_ tRNA (guanine-N(1)-)-methyltransferase_	trmD
Q8Y4Z4	-2.03515	0.544479	Q8Y4Z4_ Protein gp18 [Bacteriophage A118]_	lmo2285
Q8Y5L8	-2.047	0.478273	Q8Y5L8_ PbpB protein_	pbpB
P25147	-2.05209	4.39727	INLB_ Internalin B_	inlB
Q8Y7J9	-2.05813	0.322155	HSLV_ ATP-dependent protease subunit HslV_	hslV
Q8Y3V4	-2.07889	0.584061	Q8Y3V4_ Lmo2727 protein_	lmo2727
Q8YAK1	-2.13252	3.35868	Q8YAK1_ Lmo0123 protein_	lmo0123
Q8YAB7	-2.15476	0.433054	Q8YAB7_ Lmo0230 protein_	lmo0230
Q8YAK4	-2.18156	0.427243	Q8YAK4_ Lmo0120 protein_	lmo0120
Q8YAK3	-2.21482	3.39726	Q8YAK3_ Lmo0121 protein_	lmo0121
Q8Y978	-2.22503	0.441875	Q8Y978_ Lmo0655 protein_	lmo0655
Q8Y4B6	-2.25501	0.427243	ATP6_ ATP synthase subunit a_	atpB
Q8Y3T5	-2.26314	0.375322	Q8Y3T5_ Lmo2746 protein_	lmo2746
Q8Y9G6	-2.2735	0.310656	HIS3_ Phosphoribosyl-AMP cyclohydrolase_	hisI
P0DJM0	-2.3202	3.69596	INLA_ Internalin A_	inlA
Q8Y8P7	-2.32275	0.427243	Q8Y8P7_ Lmo0849 protein_	lmo0849
Q8Y5C4	-2.39493	0.552658	Q8Y5C4_ Lmo2141 protein_	lmo2141
Q8Y7X8	-2.40416	0.427243	Q8Y7X8_ Lmo1141 protein_	lmo1141
Q8Y945	-2.41503	0.327795	Q8Y945_ Lmo0695 protein_	lmo0695
Q8Y972	-2.465	0.427243	Q8Y972_ Lmo0661 protein_	lmo0661
Q8Y546	-2.54213	0.503185	Q8Y546_ Lmo2230 protein_	lmo2230
Q8YAH3	-2.54648	2.53681	Q8YAH3_ Lmo0153 protein_	lmo0153
Q8Y9L5	-2.54663	0.363597	Q8Y9L5_ Lmo0512 protein_	lmo0512
Q8Y7R3	-2.60474	3.44479	COBQ_ Cobyric acid synthase_	cobQ
Q8Y4W6	-2.63068	0.442819	Q8Y4W6_ Lmo2313 protein_	lmo2313
Q8Y4X5	-2.67685	0.332107	Q8Y4X5_ Bacteriophage A118 gp65 protein_	lmo2304
Q8Y595	-2.67922	0.935034	Q8Y595_ Lmo2174 protein_	lmo2174
Q8Y6K6	-2.68683	0.934438	Q8Y6K6_ Lmo1678 protein_	lmo1678
Q8Y5A7	-2.72348	0.427243	Q8Y5A7_ Lmo2161 protein_	lmo2161
Q8Y9U3	-2.74522	0.456612	Q8Y9U3_ Lmo0427 protein_	lmo0427
Q8Y469	-3.08141	2.48175	Q8Y469_ Lmo2586 protein_	lmo2586
P58668	-3.10996	0.932794	ISPG_ 4-hydroxy-3-methylbut-2-en-1-yl diphosphate synthase (flavodoxin)_	ispG
Q8Y8D4	-3.12733	0.771575	DLTA_ D-alanine--D-alanyl carrier protein ligase_	dltA
P33378	-3.23336	1.96067	PHLC_ Phospholipase C_	plcB
P13128	-3.25909	2.70728	TACY_ Listeriolysin O_	hly
Q8Y6Z0	-3.3032	0.646261	Q8Y6Z0_ Lmo1541 protein_	lmo1541
Q8Y8B1	-3.32638	3.74128	Q8Y8B1_ ATP-dependent protease_	clpE
P33385	-3.41507	0.934523	Y207_ Uncharacterized lipoprotein Lmo0207_	lmo0207
Q8Y542	-3.46917	0.934013	Q8Y542_ Lmo2234 protein_	lmo2234
Q8Y3W0	-3.4709	0.890265	Q8Y3W0_ Lmo2721 protein_	lmo2721
Q8Y537	-3.51123	1.00803	Q8Y537_ Lmo2239 protein_	lmo2239
Q8Y6F2	-3.56466	0.934552	Q8Y6F2_ Transcription activator of glutamate synthase operon GltC_	gltC
Q8YA85	-3.61	0.956833	Q8YA85_ Lmo0274 protein_	lmo0274
Q8YAJ2	-3.7618	0.830467	Q8YAJ2_ Lmo0133 protein_	lmo0133
Q8Y9U5	-3.77076	0.966565	Q8Y9U5_ Lmo0425 protein_	lmo0425
Q8Y515	-3.78837	0.92878	Q8Y515_ Lmo2263 protein_	lmo2263
Q8Y7S9	-3.80101	0.915713	COBD_ Cobalamin biosynthesis protein CobD_	cobD
Q8Y6X4	-3.83625	1.12445	HEM1_ Glutamyl-tRNA reductase_	hemA
Q8Y3U3	-3.87815	1.13528	Q8Y3U3_ Lmo2738 protein_	lmo2738
Q8Y541	-4.0264	0.935079	Q8Y541_ Lmo2235 protein_	lmo2235
Q8Y871	-4.03117	0.9323	MOAC_ Cyclic pyranopterin monophosphate synthase_	moaC
Q8Y4B1	-4.11267	0.829313	Q8Y4B1_ Lmo2540 protein_	lmo2540
Q8Y8M7	-4.19177	0.959618	Q8Y8M7_ Lmo0869 protein_	lmo0869
Q8Y8N9	-4.27472	1.01681	Q8Y8N9_ Lmo0857 protein_	lmo0857
Q8Y968	-4.34029	0.932823	Q8Y968_ Lmo0665 protein_	lmo0665
Q8Y479	-4.3703	0.933522	Q8Y479_ Peptidoglycan anchored protein (LPXTG motif)_	lmo2576
Q8Y3U4	-4.42347	1.10432	Q8Y3U4_ Lmo2737 protein_	lmo2737
Q8Y413	-4.68669	0.551389	Q8Y413_ Lmo2664 protein_	lmo2664
Q8Y7S2	-4.88475	4.20712	Q8Y7S2_ CbiH protein_	cbiH
Q8Y3U9	-4.89635	6.44113	Q8Y3U9_ Lmo2732 protein_	lmo2732
Q8Y9P3	-5.01015	6.956	Q8Y9P3_ Lmo0481 protein_	lmo0481
Q8Y5G6	-5.07215	0.934599	Q8Y5G6_ Lmo2097 protein_	lmo2097
P66219	-5.15197	0.935037	RL331_ 50S ribosomal protein L33 1_	rpmG1
Q8Y8M0	-5.17596	0.934805	Q8Y8M0_ Lmo0877 protein_	lmo0877
Q8YAJ8	-5.51031	1.05987	Q8YAJ8_ Lmo0126 protein_	lmo0126
Q8Y6G0	-5.67007	4.94795	Q8Y6G0_ Lmo1727 protein_	lmo1727
Q7AP68	-5.86434	0.934845	Q7AP68_ OpuCD protein_	opuCD
Q8Y5K5	-6.24243	4.34299	Q8Y5K5_ Lmo2055 protein_	lmo2055
Q8Y7R4	-6.3104	6.31532	Y1207_ Putative ABC transporter ATP-binding protein lmo1207_	lmo1207
Q8Y7S8	-6.32046	1.60901	Q8Y7S8_ Lmo1193 protein_	lmo1193
Q8Y7S0	-6.33237	3.63581	Q8Y7S0_ Lmo1201 protein_	lmo1201
Q8Y7S6	-6.44349	4.48573	Q8Y7S6_ CbiE protein_	cbiE
Q8Y7S3	-6.44711	5.45926	Q8Y7S3_ CbiG protein_	cbiG
Q8Y4Z1	-6.57162	8.93735	Q8Y4Z1_ Protein gp15 [Bacteriophage A118]_	lmo2288
Q8Y7S1	-6.60491	5.48101	Q8Y7S1_ Lmo1200 protein_	lmo1200
Q8Y4V7	-6.69974	6.71215	Q8Y4V7_ Gp43 [Bacteriophage A118]_	lmo2323
Q8Y7S7	-7.12767	6.47756	CBID_ Cobalt-precorrin-5B C(1)-methyltransferase_	cbiD
Q8Y5C5	-7.13594	6.35326	Q8Y5C5_ Lmo2140 protein_	lmo2140
Q8Y7R9	-7.3398	5.37049	Q8Y7R9_ CbiK protein_	cbiK
P34024	-7.47302	3.04886	PLC_ 1-phosphatidylinositol phosphodiesterase_	plcA
Q8Y7T0	-8.21535	5.27445	CBIA_ Cobyrinate a,c-diamide synthase_	cbiA
Q8Y7R8	-8.52755	6.63628	Q8Y7R8_ CbiL protein_	cbiL
Q8Y7S5	-8.6975	5.2856	Q8Y7S5_ Lmo1196 protein_	lmo1196
Q8Y7S4	-9.73038	6.12569	Q8Y7S4_ CbiF protein_	cbiF
