# Supplementary material for: Bacterial Microcompartments Coupled with Extracellular Electron Transfer Drive the Anaerobic Utilization of Ethanolamine in Listeria monocytogenes
Source: mSystems. 2021 Apr 13;6(2):e01349-20. doi: 10.1128/mSystems.01349-20 (PMC8547011; doi:10.1128/mSystems.01349-20)
Supplement: TABLE S4 [file msystems.01349-20_st004.xlsx]

## Sheet: Sheet1
Supplementary Table 4
UniProt Protein ID	KEGG gene ID	NCBI Annotation	STRING interactions
Q8Y7U1	lmo:lmo1179	eutE; alcohol dehydrogenase	eut cluster
Q8Y7U3	lmo:lmo1177	carboxysome structural protein EutL	eut cluster
Q92CM7	lmo:lmo1180	carboxysome structural protein	eut cluster
Q8Y7T4	lmo:lmo1187	ethanolamine utilization protein EutQ	eut cluster
Q8Y7T9	lmo:lmo1182	eutD; ethanolamine utilization protein EutD	eut cluster
Q8Y7U6	lmo:lmo1174	eutA; ethanolamine utilization protein EutA	eut cluster
Q8Y7U4	lmo:lmo1176	eutC; ethanolamine ammonia-lyase small subunit	eut cluster
Q8Y7U2	lmo:lmo1178	carboxysome structural protein	eut cluster
Q8Y7U8	lmo:lmo1171	eutG ; NADPH-dependent butanol dehydrogenase	eut cluster
Q8Y7U5	lmo:lmo1175	eutB; ethanolamine ammonia-lyase large subunit	eut cluster
Q8Y7T8	lmo:lmo1183	hypothetical protein	eut cluster
Q8Y7T7	lmo:lmo1184	carbon dioxide concentrating mechanism protein	eut cluster
Q8Y7U0	lmo:lmo1181	cobalamin adenosyl transferase	eut cluster
Q8Y7T6	lmo:lmo1185	PduT like protein	eut cluster
Q8Y7T5	lmo:lmo1186	ethanolamine utilization protein EutH	eut cluster
P63363	lmo:lmo2495	phosphate ABC transporter ATP-binding protein
Q8Y7U7	lmo:lmo1173	two-component sensor histidine kinase	eut cluster
Q8Y9F1	lmo:lmo0578	hypothetical protein
Q8Y646	lmo:lmo1854	hypothetical protein
Q8Y7B1	lmo:lmo1375	aminotripeptidase
Q8Y686	lmo:lmo1811	ATP-dependent DNA helicase RecG
Q8Y3K8	lmo:lmo2827	MarR family transcriptional regulator
Q8Y552	lmo:lmo2224	hypothetical protein
Q8Y6A1	lmo:lmo1794	hypothetical protein
Q8Y913	lmo:lmo0729	hypothetical protein
Q8Y8J2	lmo:lmo0909	GntR family transcriptional regulator
Q8Y5R1	lmo:lmo1995	dra; deoxyribose-phosphate aldolase	eut cluster-relevant
Q8Y5S0	lmo:lmo1986	ilvC; ketol-acid reductoisomerase	Potential ABC transporter
Q8Y9T6	lmo:lmo0437	hypothetical protein
Q8Y5K4	lmo:lmo2056	hypothetical protein
Q8Y4M1	lmo:lmo2416	hypothetical protein
Q8Y735	lmo:lmo1488	nadD; nicotinic acid mononucleotide adenylyltransferase
Q8Y4H7	lmo:lmo2464	transcriptional regulator
Q8Y8S8	lmo:lmo0816	regulatory protein PaiA
Q8Y6A5	lmo:lmo1790	hypothetical protein
Q8Y9V7	lmo:lmo0413	hypothetical protein
Q8Y5H4	lmo:lmo2088	transcriptional regulator
Q8Y3T1	lmo:lmo2750	para-aminobenzoate synthase subunit I	Potential ABC transporter
Q8Y6N3	lmo:lmo1651	ABC transporter ATP-binding protein
Q8Y8A6	lmo:lmo1004	hypothetical protein
Q8YA73	lmo:lmo0286	Pyridoxal phosphate-dependent aminotransferase
Q8Y622	lmo:lmo1880	RNase HI
Q8YA27	lmo:lmo0338	hypothetical protein
Q8Y3T0	lmo:lmo2751	ABC transporter ATP-binding protein	Potential ABC transporter
Q8Y3S9	lmo:lmo2752	ABC transporter ATP-binding protein	Potential ABC transporter
Q8Y4Q2	lmo:lmo2382	monovalent cation/H+ antiporter subunit E
P66957	lmo:lmo0343	translaldolase
Q8Y4K5	lmo:lmo2433	acetylesterase
Q92E21	lmo:lmo0636	hypothetical protein
Q8Y9K5	lmo:lmo0522	transcriptional regulator
