# Supplementary material for: Bacterial Microcompartments Coupled with Extracellular Electron Transfer Drive the Anaerobic Utilization of Ethanolamine in Listeria monocytogenes
Source: mSystems. 2021 Apr 13;6(2):e01349-20. doi: 10.1128/mSystems.01349-20 (PMC8547011; doi:10.1128/mSystems.01349-20)
Supplement: TABLE S5 [file msystems.01349-20_st005.xlsx]

## Sheet: Sheet1
Supplementary Table 5
Protein ID	KEGG gene ID	Annotation	STRING interactions
Q8Y5Y6	lmo:lmo1917	pflA; pyruvate formate-lyase
P66219	lmo:lmo1335	rpmG; 50S ribosomal protein L33; putative interation with divIB	cell division relevant
Q8Y469	lmo:lmo2586	formate dehydrogenase subunit alpha	B12 biosynthesis-relevent
Q8Y768	lmo:lmo1433	glutathione reductase
Q8Y6C4	lmo:lmo1766	purN; phosphoribosylglycinamide formyltransferase	B12 biosynthesis-relevent
Q8Y413	lmo:lmo2664	sorbitol dehydrogenase	Zinc-containing dehydrogenase
Q8Y537	lmo:lmo2239	hypothetical protein
Q8Y4Z4	lmo:lmo2285	protein gp18
Q8Y3Y8	lmo:lmo2691	peptidoglycan hydrolase, autolysin	cell wall relevant
Q8Y542	lmo:lmo2234	hypothetical protein
Q8YAJ8	lmo:lmo0126	hypothetical protein
Q8Y5G6	lmo:lmo2097	PTS galacticol transporter subunit IIB	Zinc-containing dehydrogenase
Q8Y7R2	lmo:lmo1209	hypothetical protein	B12 biosynthesis
Q8Y414	lmo:lmo2663	polyol dehydrogenase	Zinc-containing dehydrogenase
P34024	lmo:lmo0201	plcA; phosphatidylinositol-specific phospholipase c	phospholipase
Q8Y5X2	lmo:lmo1932	heptaprenyl diphosphate synthase subunit I
Q8Y9F6	lmo:lmo0572	hypothetical protein
Q8Y8P7	lmo:lmo0849	hypothetical protein
Q8Y4X5	lmo:lmo2304	hypothetical protein
Q8Y7T0	lmo:lmo1191	cbiA; cobyrinic acid a,c-diamide synthase	B12 biosynthesis
Q8Y3P0	lmo:lmo2795	RpiR family transcription regulator
Q8Y6W8	lmo:lmo1563	coaE; dephospho-CoA kinase
Q8Y7R8	lmo:lmo1203	cbiL; cobalt-precorrin-2 C(20)-methyltransferase	B12 biosynthesis
P33378	lmo:lmo0205	plcB, Phospholipase C	phospholipase
Q8Y7S2	lmo:lmo1199	cbiH, Catalyzes the formation of precorrin-4 from precorrin-3B and S-adenosyl-L-methionine	B12 biosynthesis
Q8Y7S4	lmo:lmo1197	cbiF; precorrin-3 methylase	B12 biosynthesis
Q8Y7R3	lmo:lmo1208	cbiP, Cobyric acid synthase; Catalyzes amidations at positions B, D, E, and G on adenosylcobyrinic A,C-diamide.	B12 biosynthesis
Q8Y4J9	lmo:lmo2439	hypothetical protein
Q8Y7S6	lmo:lmo1198	cbiG; cobalamin biosynthesis protein CbiG	B12 biosynthesis
Q8YAK7	lmo:lmo0111	hypothetical protein, putative interation with divIB	cell division relevant
Q8Y891	lmo:lmo1024	hypothetical protein
Q8YA85	lmo:lmo0274	hypothetical protein
Q8Y7S8	lmo:lmo1193	cbiC; Catalyzes the interconversion of cobalt-precorrin-8X and cobyrinic acid in the anaerobic biosynthesis of cobalamin	B12 biosynthesis
Q8Y7S5	lmo:lmo1197	cbiF; precorrin-3 methylase	B12 biosynthesis
Q8Y945	lmo:lmo0695	hypothetical protein, flagellar hook-length control protein FliK	cell wall relevant
Q8Y7S0	lmo:lmo1201	cysG, Uroporphyrinogen-III C-methyltransferase	B12 biosynthesis
Q8Y5R2	lmo:lmo1994	LacI family transcriptional regulator
Q8Y4M5	lmo:lmo2412	hypothetical protein
Q8Y7S7	lmo:lmo1194	cbiD; Cobalt-precorrin-5B C(1)-methyltransferase	B12 biosynthesis
Q8Y7S9	lmo:lmo1192	CobD; Converts cobyric acid to cobinamide by the addition of aminopropanol on the F carboxylic group	B12 biosynthesis
Q8Y5M3	lmo:lmo2034	divIB; cell division protein FtsQ	cell division relevant
Q8Y5K5	lmo:lmo2055	hypothetical protein
Q8Y7S1	lmo:lmo1200	CbiJ, precorrin-6A reductase	B12 biosynthesis
P0DJM0	lmo:lmo0433	inlA; Internalin-A; Mediates the entry of L.monocytogenes into cells
Q8Y7R9	lmo:lmo1202	cbiK; annotation not available	B12 biosynthesis
Q8Y3T5	lmo:lmo2746	hypothetical protein
Q8Y7R4	lmo:lmo1207	Putative ABC transporter ATP-binding protein lmo1207	B12 biosynthesis
Q8Y7S3	lmo:lmo1198	cbiG; Catalyzes the formation of cobalt-precorrin 4 from cobalt-precorrin 3	B12 biosynthesis
