# Supplementary material for: Bacterial Microcompartments Coupled with Extracellular Electron Transfer Drive the Anaerobic Utilization of Ethanolamine in Listeria monocytogenes
Source: mSystems. 2021 Apr 13;6(2):e01349-20. doi: 10.1128/mSystems.01349-20 (PMC8547011; doi:10.1128/mSystems.01349-20)
Supplement: TABLE S1 [file msystems.01349-20_st001.xlsx]

## Sheet: Sheet1
		Supplementary Table 1
NCBI Gene ID	UniProt ID	Gene Name	Protein Family Membership (InterPro ID)	Prediction of shell protein by HMMER	Predition of encapsulation peptide by Jpred4
lmo1171	Q8Y7U8	eutG	Iron-type alcohol dehydrogenase-like (IPR039697)
lmo1172	Q92CN5	eutV	Signal transduction response regulator, antiterminator (IPR008327)
lmo1173	Q8Y7U7	eutW	Signal transduction histidine kinase, subgroup 2 (IPR011495)
lmo1174	Q8Y7U6	eutA	Ethanolamine utilisation EutA (IPR009377)
lmo1175	Q8Y7U5	eutB	Ethanolamine ammonia lyase large subunit (IPR010628)
lmo1176	Q8Y7U4	eutC	Ethanolamine ammonia-lyase light chain (IPR009246)		Yes, see supplementary figure 2
lmo1177	Q8Y7U3	eutL	Polyhedral organelle shell protein, EutL/PduB type (IPR009193)	Yes, BMC-T containing two Pfam00936
lmo1178	Q8Y7U2	eutK	CcmK-like superfamily (IPR037233)	Yes, BMC-H containing Pfam00936
lmo1179	Q8Y7U1	eutE	Acetaldehyde dehydrogenase, acetylating (IPR013357)		Yes, see supplementary figure 2
lmo1180	Q92CM7	eutM	CcmK-like superfamily (IPR037233)	Yes, BMC-H containing Pfam00936
lmo1181	Q8Y7U0	eutT	Adenosylcobalamin biosynthesis, ATP:cob(I)alamin adenosyltransferase, EutT-type (IPR009194)
lmo1182	Q8Y7T9	eutD	Phosphate propanoyltransferase (IPR008300)		Yes, see supplementary figure 2
lmo1183	Q8Y7T8	lmo1183	Ethanolamine utilization, putative (IPR013372)
lmo1184	Q8Y7T7	eutN	Ethanolamine utilization protein EutN/carboxysome structural protein Ccml (IPR004992)	Yes, BMC-P containing Pfam03319
lmo1185	Q8Y7T6	lmo1185	Polyhedral organelle shell protein PduT (IPR011238)	Yes, BMC-T containing two Pfam00936
lmo1186	Q8Y7T5	eutH	Ethanolamine utilisation protein EutH (IPR007441)
lmo1187	Q8Y7T4	eutQ	Ethanolamine utilisation EutQ (IPR010424)
